# Supplementary material for: Temperature-dependent polar lignification of a seed coat suberin layer promoting dormancy in Arabidopsis thaliana
Source: Proc Natl Acad Sci U S A. 2025 Feb 7;122(6):e2413627122. doi: 10.1073/pnas.2413627122 (PMC11831162; doi:10.1073/pnas.2413627122)
Supplement: Supplementary file 2 — Dataset S01 (XLSX) [file pnas.2413627122.sd01.xlsx]

## Sheet: Warm_temp_all_genes
GeneID	logFC	logCPM	F	PValue	FDR
AT5G08250	-5.84244	3.92241	499.443	9.07818e-11	3.43909e-06
AT5G41040	-8.33927	8.002	560.864	2.29727e-10	4.35138e-06
AT2G25890	-12.2362	4.2885	573.282	9.68248e-10	8.41181e-06
AT1G69230	3.36437	5.64117	321.235	1.05169e-09	8.41181e-06
AT1G21310	-4.98344	10.2358	339.296	1.11024e-09	8.41181e-06
AT3G21240	-2.36142	4.71009	247.714	4.38373e-09	2.47168e-05
AT3G02940	-3.49768	4.64852	240.574	5.14321e-09	2.47168e-05
AT5G09480	-10.0806	7.67405	376.265	5.31824e-09	2.47168e-05
AT4G26580	-2.97466	4.37296	234.801	5.87207e-09	2.47168e-05
AT4G36610	-9.96008	7.31099	375.078	1.06881e-08	4.04899e-05
AT5G63180	-1.88835	6.69815	179.408	2.52418e-08	8.69305e-05
AT2G23400	1.71983	4.50406	155.886	5.36201e-08	0.000169274
AT3G22620	-14.1442	5.89216	391.795	8.68955e-08	0.00025322
AT5G07475	-10.526	4.37891	222.835	1.2813e-07	0.000346712
AT1G61810	2.118	3.83007	130.411	1.38222e-07	0.000349083
AT5G22270	-3.43564	1.71282	125.944	1.66074e-07	0.000393212
AT1G02900	-10.5134	2.44787	178.309	2.01075e-07	0.000448077
AT4G24130	-2.13237	7.29526	117.939	2.34387e-07	0.000493294
AT1G28400	-4.52236	6.48576	159.146	2.52046e-07	0.00050254
AT1G72240	-3.52047	2.3186	110.952	3.22381e-07	0.000587236
AT2G48130	-14.1738	5.51897	321.899	3.25527e-07	0.000587236
AT5G10580	-1.64003	5.42619	108.959	3.54255e-07	0.000593688
AT1G56320	-3.60129	4.12067	117.568	3.60447e-07	0.000593688
AT5G09530	-7.36904	8.47779	164.912	5.10924e-07	0.000806472
AT4G24140	-11.8546	3.78751	200.225	5.60844e-07	0.000821834
AT1G01610	-2.12151	5.47539	98.9909	5.82081e-07	0.000821834
AT2G30010	-3.50359	4.54727	119.924	5.85738e-07	0.000821834
AT5G25610	-1.67706	5.50705	96.8672	6.50829e-07	0.000880548
AT2G48140	-12.1319	5.0366	224.395	6.81339e-07	0.00089004
AT5G35110	-3.53299	1.54114	90.9706	8.98028e-07	0.001134
AT1G25175	13.706	2.61376	581.359	1.05555e-06	0.00128992
AT3G50350	-1.63597	3.54807	85.5945	1.22476e-06	0.00142318
AT1G74460	-12.5307	4.62278	209.088	1.23973e-06	0.00142318
AT5G47530	-1.2079	6.64687	78.0923	1.94674e-06	0.00216907
AT1G49900	2.00067	2.97204	76.0346	2.22585e-06	0.00240919
AT5G15650	-0.851737	8.08644	75.4008	2.32112e-06	0.00244253
AT5G50080	1.21502	4.96176	74.975	2.38784e-06	0.00244482
AT1G72510	-1.64279	5.02652	74.4966	2.46548e-06	0.00245789
AT1G24996	-12.9376	2.10748	413.235	2.62809e-06	0.00255281
AT2G35585	-1.55391	3.64994	70.5748	3.22759e-06	0.00301649
AT5G66460	-1.09119	8.13992	70.4126	3.26468e-06	0.00301649
AT5G14980	-1.65827	3.07215	69.6089	3.45589e-06	0.00311713
AT3G62590	-0.848721	4.67819	67.8551	3.92086e-06	0.00345428
AT1G21540	-12.3009	4.662	169.212	4.18661e-06	0.00360457
AT2G46830	-1.63046	5.17573	65.046	4.82844e-06	0.00406479
AT4G04223	-1.11815	3.93511	63.7799	5.31704e-06	0.00437881
AT1G63000	-1.05375	7.04159	62.6718	5.79298e-06	0.00466926
AT5G01600	-1.10627	7.07731	61.9077	6.15043e-06	0.0047655
AT1G53500	-1.17118	7.04355	61.76	6.22251e-06	0.0047655
AT3G08770	-1.27563	5.99198	61.4287	6.38773e-06	0.0047655
AT5G10380	-1.19747	5.02272	61.3739	6.41556e-06	0.0047655
AT1G71970	-1.62618	4.14151	60.3896	6.9406e-06	0.00499288
AT5G23240	-1.67139	2.60623	60.3099	6.98526e-06	0.00499288
AT2G31570	-0.751739	6.91218	59.3298	7.56331e-06	0.00528893
AT3G07620	-1.20116	4.436	59.1448	7.67867e-06	0.00528893
AT1G32690	-2.01504	2.38252	56.4778	9.59464e-06	0.0064906
AT1G34575	4.85475	1.68991	58.5819	9.79339e-06	0.00650882
AT1G13080	1.84859	4.2163	56.3901	9.99101e-06	0.00652568
AT3G21230	-1.10837	5.78938	55.7553	1.02071e-05	0.00655382
AT4G33660	-1.42197	4.4788	55.2263	1.06849e-05	0.00674624
AT5G66400	1.35807	3.29814	54.5003	1.13839e-05	0.00706976
AT1G33800	-1.16666	3.09887	53.4654	1.24757e-05	0.00749487
AT5G04340	-1.13138	7.07392	53.4539	1.24885e-05	0.00749487
AT3G44750	1.13024	4.51284	53.1844	1.27931e-05	0.00749487
AT5G63800	-0.978516	4.94592	53.0662	1.29294e-05	0.00749487
AT4G17280	-3.89321	5.84817	80.7138	1.30576e-05	0.00749487
AT5G65140	-1.25452	5.19812	52.3161	1.38357e-05	0.00782296
AT1G28650	0.772572	6.3564	51.8755	1.44028e-05	0.00800344
AT5G56510	-1.16515	4.6949	51.7439	1.45775e-05	0.00800344
AT5G58560	-0.773456	5.16483	51.4207	1.50171e-05	0.00812703
AT1G70370	-0.935025	5.24077	50.9592	1.5672e-05	0.00825765
AT3G54200	-0.815262	6.24084	50.9439	1.56944e-05	0.00825765
AT1G21070	-1.6023	4.53358	50.4838	1.63823e-05	0.00850151
AT1G10370	-0.921443	5.16711	50.2548	1.67378e-05	0.00856862
AT3G04370	-8.19644	3.46116	67.9667	1.89208e-05	0.00947375
AT5G44380	1.3976	5.37126	48.817	1.91899e-05	0.00947375
AT1G21320	-10.753	0.400644	91.797	1.98001e-05	0.00947375
AT1G27461	1.2489	6.40658	48.4534	1.98754e-05	0.00947375
AT5G58770	-2.46736	1.91769	48.3025	2.01683e-05	0.00947375
AT4G26010	-7.39622	1.48996	61.5304	2.01842e-05	0.00947375
AT5G02490	-0.808882	9.58097	48.2576	2.02564e-05	0.00947375
AT4G02940	-0.908199	7.19646	47.6443	2.15069e-05	0.00990398
AT2G40370	-2.50272	6.47011	60.0983	2.16992e-05	0.00990398
AT5G62130	-0.806863	4.91272	47.3123	2.22216e-05	0.00991937
AT1G06540	-12.7172	1.51054	184.644	2.22566e-05	0.00991937
AT3G04360	-2.19673	1.93103	46.4842	2.41293e-05	0.010629
AT1G22160	-0.819794	5.48157	45.9745	2.53997e-05	0.0110599
AT3G22600	-8.95657	6.00239	92.5376	2.61653e-05	0.0112639
AT5G62210	-0.96712	5.5513	44.7948	2.86533e-05	0.0121963
AT1G53490	-1.86406	2.04508	44.6244	2.9163e-05	0.0122289
AT4G34920	1.58142	3.91231	44.5543	2.93755e-05	0.0122289
AT5G58620	-0.849153	5.67156	44.4155	2.98022e-05	0.0122717
AT1G62800	-0.844224	3.55065	43.6366	3.23354e-05	0.0131716
AT2G18050	-2.56717	1.78893	43.1935	3.38894e-05	0.0136578
AT4G12980	-0.716979	5.77069	42.481	3.65764e-05	0.0145855
AT4G03540	-9.84464	4.37023	79.4896	4.00272e-05	0.0157953
AT4G38080	-4.52488	7.11454	64.0815	4.18868e-05	0.0163547
AT4G15120	-2.10864	2.71441	41.1478	4.23082e-05	0.0163547
AT1G76870	0.819427	3.94991	40.8043	4.39527e-05	0.0168161
AT5G22500	-9.3166	2.51793	63.8047	4.47929e-05	0.0168161
AT1G52890	1.57445	6.3038	43.0979	4.48334e-05	0.0168161
AT5G05340	-2.01414	2.42947	40.533	4.53042e-05	0.0168261
AT3G23820	-1.26235	5.51804	40.3895	4.60392e-05	0.016933
AT3G14067	-0.658609	6.98751	39.9998	4.81064e-05	0.0175232
AT4G39800	-0.816112	10.0638	39.5207	5.07994e-05	0.0183279
AT1G23980	-1.38432	2.51241	39.207	5.26586e-05	0.0188195
AT2G40160	-2.2973	1.97253	38.8757	5.47102e-05	0.01937
AT1G07720	-1.87035	3.16792	38.711	5.57646e-05	0.0195604
AT1G76610	-1.0645	4.80484	38.5493	5.68236e-05	0.0197491
AT4G15750	-1.59522	1.55605	38.0523	6.02289e-05	0.0204857
AT3G25640	-1.90991	2.21578	38.051	6.02384e-05	0.0204857
AT4G25630	1.04144	4.65519	38.005	6.05653e-05	0.0204857
AT4G25730	0.642273	4.58977	37.8807	6.14606e-05	0.0206045
AT4G25640	-0.720708	6.25696	37.7033	6.27642e-05	0.020857
AT1G52690	1.15381	7.29986	37.3369	6.55628e-05	0.0215975
AT5G16250	-0.883872	4.3687	37.2036	6.66169e-05	0.0217556
AT4G33040	-0.922838	5.01344	36.9666	6.85406e-05	0.0220323
AT1G79150	1.11577	2.96527	36.9561	6.86275e-05	0.0220323
AT1G08250	-1.03744	3.29126	36.7918	7.00015e-05	0.0221285
AT3G13080	-1.00257	3.15435	36.7807	7.00952e-05	0.0221285
AT1G61255	-1.25819	3.48536	36.5808	7.1814e-05	0.0224837
AT4G21910	-0.893638	3.498	36.4445	7.30147e-05	0.0225477
AT3G08860	0.889965	7.48335	36.4227	7.32086e-05	0.0225477
AT1G67105	-3.66896	0.643962	35.9937	7.71557e-05	0.0234069
AT4G34050	-1.05585	8.76285	35.8078	7.89439e-05	0.0234069
AT4G03510	1.0537	6.19833	35.7643	7.93692e-05	0.0234069
AT1G30840	-0.62368	5.3128	35.7638	7.93734e-05	0.0234069
AT2G43390	-7.21856	2.51316	44.4785	7.95866e-05	0.0234069
AT4G12600	1.16405	4.66328	35.73	7.97058e-05	0.0234069
AT5G24380	-0.732489	7.20889	35.5001	8.20112e-05	0.0238987
AT1G32100	-8.31848	-0.218088	43.2226	8.38911e-05	0.0240684
AT1G47530	-0.619473	4.90734	35.2835	8.4255e-05	0.0240684
AT1G73290	-3.66749	4.75224	52.8893	8.47675e-05	0.0240684
AT5G55970	-0.874998	3.79604	35.2004	8.51349e-05	0.0240684
AT2G43050	1.30441	9.26243	35.51	8.66363e-05	0.0241534
AT2G16760	-0.819749	4.7832	35.054	8.67106e-05	0.0241534
AT1G59860	-1.96558	4.75433	40.2954	8.9341e-05	0.0247044
AT5G23190	-5.12843	5.86513	59.8592	9.08295e-05	0.024934
AT3G56210	-0.71282	5.07595	34.4962	9.30411e-05	0.0253574
AT1G78180	-1.15753	2.70192	34.329	9.50438e-05	0.0257182
AT5G13930	-0.881109	8.63156	34.2634	9.58421e-05	0.0257503
AT2G06200	0.950391	3.20594	34.2042	9.65714e-05	0.0257635
AT2G20750	-0.867198	5.2132	34.1114	9.7725e-05	0.0258889
AT5G63225	-1.18483	7.01293	34.021	0.000100102	0.0260685
AT3G07050	0.732336	4.25894	33.9025	0.000100385	0.0260685
AT5G39160	-0.837898	11.8667	33.8961	0.000100467	0.0260685
AT5G05950	-0.672031	5.26399	33.6674	0.00010348	0.0265679
AT3G48700	-1.50513	1.92581	33.4923	0.000105858	0.0265679
AT1G19640	-1.61145	3.92275	34.3063	0.000106094	0.0265679
AT5G06980	-0.66173	4.88904	33.469	0.00010618	0.0265679
AT5G43180	-0.94451	5.11324	33.4565	0.000106353	0.0265679
AT1G12080	-0.88865	8.75079	33.4387	0.0001066	0.0265679
AT1G04680	-0.836797	4.12397	33.2564	0.000109165	0.026884
AT1G10960	-0.657931	6.78188	33.2478	0.000109287	0.026884
AT1G66250	-0.625883	5.89493	33.1695	0.000110414	0.0269858
AT2G46720	-1.45845	2.46908	32.6114	0.000118846	0.0286765
AT4G13495	1.59163	1.41892	32.577	0.00011939	0.0286765
AT4G23450	-0.919808	2.97233	32.4804	0.000120933	0.0286765
AT3G17609	-1.29484	3.38721	32.4718	0.000121071	0.0286765
AT4G34980	-0.718388	5.37804	32.4312	0.000121729	0.0286765
AT2G22590	-2.51497	0.864569	32.4223	0.000121873	0.0286765
AT3G09440	-1.07646	9.49052	32.2723	0.00012434	0.0288403
AT4G37390	1.03654	5.96796	32.2449	0.000124796	0.0288403
AT1G13740	0.65706	4.73348	32.2415	0.000124853	0.0288403
AT5G39610	1.21069	5.17071	32.0441	0.000129235	0.0296716
AT2G41100	-1.66357	2.04223	31.5389	0.000137277	0.0312916
AT5G04720	-0.583948	6.30989	31.5033	0.000137943	0.0312916
AT5G42510	-1.23786	4.58505	31.4241	0.000139442	0.0312926
AT1G75945	5.3372	2.99915	45.1076	0.000139599	0.0312926
AT5G50260	0.721395	10.1831	31.3193	0.000141454	0.0315218
AT3G08030	-0.675595	4.34751	31.2514	0.000142776	0.0316303
AT1G01060	-1.49854	6.20924	34.1554	0.000144407	0.0318057
AT2G44160	-0.591584	5.50258	31.0407	0.00014697	0.0321831
AT1G19970	-0.871161	5.39102	30.9063	0.000149723	0.0325975
AT5G23360	-1.74988	2.88716	30.7869	0.000152219	0.0329514
AT3G13660	-0.949623	2.93324	30.7087	0.00015388	0.0331218
AT4G16670	0.732222	5.17878	30.656	0.00015501	0.0331764
AT5G67210	-1.50759	2.5697	30.5782	0.000156699	0.0333495
AT5G55920	0.712663	4.22856	30.4076	0.000160477	0.0338035
AT5G56030	-0.891738	9.57614	30.3808	0.000161081	0.0338035
AT1G72230	-5.27657	4.91457	50.5087	0.000161509	0.0338035
AT2G21490	1.10485	6.3386	30.1773	0.00016575	0.0345007
AT1G27990	1.76842	2.25431	30.0764	0.000168122	0.0348031
AT1G45130	-0.932447	4.82061	30.0228	0.0001694	0.0348771
AT5G35935	-1.82318	2.72885	29.9262	0.000171731	0.0351658
AT5G08000	-0.97499	3.7091	29.7857	0.00017519	0.0352255
AT5G42930	-0.667618	5.21041	29.7805	0.000175318	0.0352255
AT5G39190	-0.824958	12.0011	29.7475	0.000176143	0.0352255
AT3G29190	1.36202	3.75785	29.74	0.000176331	0.0352255
AT1G69530	0.939275	5.70072	29.7265	0.000176672	0.0352255
AT4G30440	-0.597128	8.45796	29.6125	0.000179566	0.0355186
AT2G03090	0.667057	5.32919	29.595	0.000180017	0.0355186
AT5G48930	-0.629281	6.78822	29.4466	0.000183878	0.0360436
AT3G07120	0.869664	2.94283	29.42	0.00018458	0.0360436
AT3G44460	0.835677	7.14343	29.1414	0.000192135	0.0373264
AT1G69760	-0.848656	3.46208	29.0265	0.000195358	0.037759
AT5G08420	0.511249	5.49097	28.9685	0.000197007	0.0378844
AT3G11930	0.953626	9.48758	28.8056	0.000201731	0.0385968
AT1G43910	-0.815211	6.35376	28.7368	0.000203766	0.0387904
AT2G44230	-8.91511	1.19575	36.6823	0.000210081	0.0396762
AT3G49780	-0.882095	9.00978	28.5142	0.000210514	0.0396762
AT5G16770	-5.33556	3.27153	36.2546	0.000213058	0.0399569
AT2G42560	0.903	3.75921	28.3892	0.000214422	0.0400146
AT4G22270	-0.878932	3.53909	28.3442	0.00021585	0.0400836
AT5G11230	-0.560142	6.28179	28.2794	0.000217923	0.0401321
AT1G77855	-9.36176	0.67984	33.9865	0.000219028	0.0401321
AT3G16330	-0.768574	3.78935	28.2371	0.00021929	0.0401321
AT5G39130	-0.602501	11.3276	28.1756	0.000221295	0.040164
AT3G06500	0.775803	5.19246	28.1668	0.000221584	0.040164
AT5G27120	0.782812	4.27387	28.107	0.000223559	0.0403289
AT2G33380	-0.619971	6.19861	27.9963	0.000227267	0.0408036
AT4G17480	-1.10051	3.30516	27.7859	0.000234519	0.0419069
AT2G46370	-0.621115	8.85168	27.7032	0.000237442	0.042171
AT5G39120	-1.73642	2.10717	27.6813	0.000238223	0.042171
AT1G24880	-11.9703	0.937206	73.4719	0.000242373	0.0426011
AT2G37040	-1.26794	4.3548	27.5682	0.000244834	0.0426011
AT5G51810	1.27189	3.3388	27.4928	0.000245075	0.0426011
AT1G68990	1.11462	2.10763	27.4908	0.00024515	0.0426011
AT5G65170	-0.819369	3.65644	27.4384	0.000247097	0.0427433
AT3G50990	-0.703992	4.33591	27.3209	0.00025153	0.0433123
AT3G23450	-1.39936	3.99586	27.7115	0.000256243	0.0439243
AT5G19290	-0.538591	6.06558	27.1686	0.000257414	0.0439262
AT5G59030	-0.566907	4.99311	27.0883	0.000260584	0.0440385
AT4G09670	-0.494162	6.39806	27.084	0.000260753	0.0440385
AT4G33220	-1.24027	2.04258	27.0638	0.00026156	0.0440385
AT3G48690	-0.799242	5.96112	26.9876	0.000264622	0.0443569
AT2G20560	-1.21794	6.70631	27.9721	0.000266764	0.044519
AT4G18465	-0.635568	4.56067	26.8716	0.000269365	0.044756
AT4G21740	-0.915932	4.1343	26.7528	0.000274325	0.0452056
AT3G14000	0.672812	4.41489	26.7331	0.000275159	0.0452056
AT3G57150	0.629632	5.00593	26.7215	0.000275651	0.0452056
AT4G36710	-0.651288	4.44822	26.6469	0.000278842	0.0455317
AT5G40690	1.35235	4.84628	27.7724	0.000283732	0.046085
AT3G16050	-0.785188	4.96281	26.5035	0.000285092	0.046085
AT3G62090	1.16808	3.10439	26.4857	0.00028588	0.046085
AT3G21190	-0.608596	6.0612	26.4542	0.000287279	0.0461144
AT5G53470	-0.692024	4.26138	26.3683	0.00029114	0.046537
AT1G48920	0.530398	7.67926	26.2221	0.000297847	0.047409
AT1G14130	0.882624	6.392	26.1186	0.000302706	0.0479808
AT4G23560	-1.79418	3.47393	27.5707	0.000306814	0.0484292
AT5G07990	-0.800508	8.74778	25.9713	0.000309786	0.0484552
AT3G10190	-0.778893	5.34862	25.9561	0.000310526	0.0484552
AT3G09190	-0.68732	5.93657	25.9502	0.000310815	0.0484552
AT5G64850	-0.621216	4.11949	25.892	0.000313676	0.0485932
AT5G12970	-0.762122	6.24564	25.8801	0.000314266	0.0485932
AT1G21010	-0.802131	4.396	25.8533	0.000315599	0.0486009
AT4G01525	1.06101	4.15807	25.7515	0.000320712	0.0491883
AT3G22840	-1.58002	8.02105	29.1566	0.000328864	0.0502353
AT5G61820	-0.618859	5.04378	25.4233	0.000337886	0.051343
AT1G68510	-0.734158	6.5176	25.4059	0.000338826	0.051343
AT5G38610	1.35959	3.04302	25.3428	0.000342265	0.0516575
AT4G35060	-0.648932	4.09862	25.2507	0.000347356	0.0519852
AT1G51745	0.67988	4.03197	25.2389	0.000348009	0.0519852
AT2G32510	1.05009	2.87531	25.2292	0.000348553	0.0519852
AT5G49810	-0.676626	4.68121	25.1723	0.000351755	0.0520317
AT1G01240	0.583019	6.2047	25.1506	0.000352987	0.0520317
AT4G21480	-0.924052	5.05181	25.1286	0.000354239	0.0520317
AT5G13400	-0.910283	3.74924	25.1116	0.000355211	0.0520317
AT1G02720	-1.49691	6.56383	28.2806	0.000355732	0.0520317
AT3G02380	-0.979177	2.8463	25.0618	0.000358074	0.0521728
AT5G13580	-1.90742	4.84106	28.9058	0.000363514	0.0526916
AT5G07460	-0.528231	5.70757	24.9531	0.000364417	0.0526916
AT3G00880	-7.41103	2.336	32.8786	0.000367764	0.0528459
AT3G59010	-0.943444	6.75468	24.8881	0.000368274	0.0528459
AT3G18600	0.94892	3.57665	24.8567	0.000370155	0.0529154
AT2G35610	-0.711875	5.79261	24.7296	0.000377886	0.0537372
AT5G20250	1.16474	6.215	25.6158	0.00037874	0.0537372
AT5G22300	-0.55911	6.54861	24.6171	0.000384886	0.0540844
AT3G60290	1.27632	1.79234	24.5864	0.00038682	0.0540844
AT1G21140	-0.503985	6.52111	24.5862	0.000386835	0.0540844
AT5G35926	1.1015	3.63343	24.5852	0.000386899	0.0540844
AT5G11020	-0.729963	3.34902	24.5563	0.00038873	0.0541406
AT5G67360	-0.717132	10.0672	24.4895	0.00039301	0.0545362
AT1G56100	-0.824999	4.85533	24.4221	0.000397385	0.0545912
AT5G44480	-1.26032	2.9309	24.4195	0.000397552	0.0545912
AT1G12040	6.96788	1.97556	40.3121	0.000398074	0.0545912
AT2G22430	0.61163	5.88423	24.3948	0.00039917	0.0545912
AT5G50700	0.854491	5.97178	24.3322	0.000403304	0.0548319
AT5G20810	0.5318	5.78191	24.3127	0.000404603	0.0548319
AT4G19420	0.905084	5.14547	24.3027	0.000405273	0.0548319
AT5G09760	-0.581752	5.40595	24.2357	0.00040978	0.0550279
AT5G50600	0.852914	5.97368	24.2249	0.000410508	0.0550279
AT1G69900	-1.80071	2.79414	24.7048	0.000411079	0.0550279
AT1G11080	0.915935	2.92644	24.1367	0.000416546	0.0555634
AT2G25880	1.18097	3.852	24.0953	0.000419414	0.0557497
AT1G22240	-1.58342	2.33158	24.0466	0.000422819	0.0560058
AT1G52930	0.725791	4.15665	24.019	0.000424768	0.0560679
AT3G15670	1.27895	4.72897	24.7793	0.000430553	0.0564955
AT1G68470	-0.575137	6.7903	23.8976	0.000433447	0.0564955
AT5G28910	0.589948	5.38242	23.8904	0.000433964	0.0564955
AT1G78570	-0.666442	6.81271	23.8873	0.000434193	0.0564955
AT5G58787	0.646168	4.87732	23.8697	0.000435464	0.0564955
AT1G77950	1.31417	3.87868	23.8883	0.000438084	0.056606
AT2G32660	1.5308	1.30024	23.7701	0.000442781	0.056606
AT2G28630	-1.04978	5.04696	23.8527	0.000443954	0.056606
AT1G56110	0.556305	5.41675	23.7458	0.00044459	0.056606
AT3G21670	-0.560272	6.26947	23.7274	0.000445965	0.056606
AT1G75120	-1.27779	2.73531	23.7205	0.000446477	0.056606
AT3G48280	-0.558992	6.20019	23.7166	0.000446775	0.056606
AT1G74160	-0.715142	4.70852	23.5874	0.000456581	0.0576556
AT2G21340	-0.83247	3.35894	23.5353	0.000460608	0.0579709
AT2G31380	-1.25415	3.34193	23.4934	0.00046388	0.0581893
AT1G15480	0.761377	3.46117	23.4737	0.000465428	0.0581908
AT5G42050	-0.595723	8.50981	23.4035	0.000470988	0.0585101
AT2G45970	-1.05563	3.09271	23.4025	0.000471071	0.0585101
AT2G39350	-1.15901	3.43557	23.3502	0.000475262	0.0588378
AT5G05980	-0.736071	4.3971	23.2035	0.000487267	0.0601275
AT1G55120	-0.641133	4.39119	23.0996	0.000495984	0.0610044
AT4G38220	-0.572901	5.68391	23.0375	0.000501286	0.061457
AT5G04370	0.960455	3.7724	22.9828	0.000506003	0.0618352
AT5G53760	-0.593079	4.90488	22.9437	0.000509417	0.0620522
AT3G07090	-0.560627	7.03845	22.9177	0.00051169	0.0621293
AT1G28590	-0.821417	6.47239	22.8813	0.000514904	0.0622074
AT3G49870	-0.512291	5.38348	22.8733	0.000515617	0.0622074
AT3G02540	-0.591168	5.49427	22.852	0.000517511	0.0622377
AT5G17800	0.635638	6.35105	22.8296	0.000519513	0.0622807
AT4G03585	-10.9033	-0.147615	54.0853	0.000523363	0.0625443
AT4G15430	-1.12802	2.11922	22.6907	0.000532127	0.0633917
AT5G14230	-1.03634	3.48647	22.6451	0.000536342	0.0634443
AT2G23910	-1.38194	3.69412	22.8304	0.000539087	0.0634443
AT3G57070	-0.524841	5.58309	22.6072	0.000539879	0.0634443
AT1G64880	0.603288	4.20291	22.5969	0.000540851	0.0634443
AT2G02170	0.807114	3.39814	22.5646	0.000543889	0.0634443
AT4G25960	-0.98833	5.96453	22.7203	0.000544674	0.0634443
AT5G22470	0.527647	5.15761	22.554	0.000544895	0.0634443
AT5G46730	-1.21709	2.46294	22.5129	0.000548805	0.0634443
AT1G03360	0.823909	3.19133	22.5114	0.000548945	0.0634443
AT4G27830	-0.786682	5.89107	22.5075	0.000549316	0.0634443
AT3G15357	2.11066	1.19435	22.4863	0.000551354	0.0634861
AT1G74560	0.674537	5.90021	22.4033	0.000559394	0.0642167
AT5G23920	-0.73113	4.18952	22.3134	0.000568253	0.0650366
AT4G22290	-0.5185	5.73264	22.2409	0.000575519	0.0656698
AT1G06720	0.938262	3.56431	22.2053	0.000579134	0.0658839
AT3G15354	-1.12757	3.15964	22.1847	0.000581237	0.0659034
AT5G62430	-1.11371	3.27485	22.1695	0.000582785	0.0659034
AT5G67300	-0.640918	8.05529	22.1113	0.000588789	0.0663079
AT3G26570	-0.937444	4.96186	22.0973	0.000590246	0.0663079
AT4G29080	-0.883998	3.32782	22.0842	0.000591613	0.0663079
AT3G24500	-1.13375	7.62284	22.8969	0.000601513	0.0670388
AT3G02610	0.639724	7.2294	21.9887	0.000601673	0.0670388
AT5G60400	0.883921	4.08314	21.9369	0.000607224	0.0674589
AT1G15772	0.598463	4.35191	21.9052	0.00061064	0.0675437
AT1G51700	-0.604876	5.1483	21.8968	0.000611554	0.0675437
AT3G24170	-0.443356	6.97245	21.8593	0.000615642	0.0677975
AT5G58570	0.696661	3.80724	21.8066	0.000621439	0.0682376
AT2G26910	-0.634555	5.16083	21.7888	0.000623406	0.0682557
AT5G16990	-0.568312	5.16086	21.7407	0.000628771	0.0686448
AT5G51840	0.584403	3.87389	21.7211	0.000630972	0.0686871
AT1G28710	-1.30479	2.96977	21.7011	0.000633231	0.0687355
AT3G58660	0.724581	4.00139	21.6152	0.000643027	0.0695994
AT5G42720	-0.72189	3.94926	21.562	0.000649192	0.0700665
AT2G23510	0.754396	6.18234	21.5239	0.000653636	0.070231
AT3G29630	-1.48154	2.68866	21.516	0.000654574	0.070231
AT5G59320	-0.66304	7.03407	21.5015	0.000656277	0.070231
AT1G60610	0.593525	5.21679	21.4453	0.000662939	0.070744
AT5G63530	0.474628	7.90399	21.4123	0.000666898	0.0709666
AT1G35516	0.504266	5.11916	21.2299	0.00068924	0.0731386
AT5G20190	-0.495562	7.37146	21.1941	0.00069373	0.0732827
AT3G03780	-0.611911	5.18547	21.1883	0.000694467	0.0732827
AT1G05160	-0.617196	6.96959	21.1067	0.000704842	0.074171
AT2G32030	-0.822035	5.38538	21.0471	0.000712526	0.0747718
AT2G34650	0.606145	4.11154	20.9155	0.000729873	0.0760678
AT3G21420	-0.948568	4.26324	20.9152	0.000729913	0.0760678
AT2G33580	-0.719257	4.23462	20.9078	0.0007309	0.0760678
AT4G31700	0.576366	7.88849	20.8593	0.000737423	0.0765364
AT4G14440	-2.12594	5.72872	26.3538	0.000740069	0.0766012
AT1G07430	0.964487	3.60689	20.8151	0.000743431	0.0767395
AT1G63010	-0.89037	2.91888	20.7587	0.000751192	0.0773299
AT1G64500	-1.83947	1.10836	20.7089	0.000758109	0.0778305
AT3G30380	0.60566	4.20702	20.6923	0.000760434	0.0778582
AT2G33350	1.47948	1.23198	20.6241	0.000770066	0.0784879
AT3G52110	0.659434	4.88637	20.6074	0.000772448	0.0784879
AT1G02700	-0.932091	3.82817	20.605	0.0007728	0.0784879
AT4G30960	0.425828	7.01469	20.5764	0.000776889	0.0786922
AT2G26650	-1.2879	1.3763	20.5257	0.000784229	0.0792238
AT3G23830	0.747738	4.38865	20.4904	0.000789379	0.0794828
AT2G39450	-0.528467	4.38252	20.4795	0.000790988	0.0794828
AT5G56040	-0.961823	2.43291	20.404	0.000802171	0.0803932
AT1G60960	-0.512175	5.7563	20.3654	0.00080795	0.0805833
AT2G20450	0.569251	4.60624	20.363	0.000808322	0.0805833
AT5G15410	0.659719	4.81935	20.347	0.000810729	0.0806111
AT5G15790	-0.694295	2.96689	20.2752	0.000821684	0.0814866
AT3G02640	-1.27818	1.84926	20.2211	0.000830042	0.0820987
AT3G25860	-0.51525	6.50969	20.2039	0.000832715	0.0820987
AT5G39520	0.828503	3.75506	20.1934	0.000834359	0.0820987
AT1G76790	-1.70824	2.23908	20.1501	0.000841179	0.0824771
AT3G09350	-1.28595	5.8844	22.0724	0.000842558	0.0824771
AT5G52300	0.993594	3.46879	20.0836	0.000851755	0.0831624
AT4G12290	-0.593313	8.89729	20.0612	0.000855361	0.0832885
AT3G50430	0.636971	4.34912	20.0483	0.000857443	0.0832885
AT4G28450	0.650176	3.43927	20.0256	0.000861111	0.0833036
AT2G29070	-0.807264	4.4057	20.0202	0.000861996	0.0833036
AT2G36290	-0.740157	5.6065	19.989	0.000867081	0.0834829
AT5G05390	-10.2987	4.41574	42.011	0.00086826	0.0834829
AT2G20840	-0.796595	3.62933	19.942	0.000874814	0.0837627
AT4G20320	-0.55511	5.78186	19.9373	0.000875591	0.0837627
AT2G44080	0.584885	5.57511	19.9046	0.000881025	0.0840702
AT3G23070	0.641491	3.32987	19.8776	0.00088554	0.0841406
AT2G38820	1.14904	4.31458	20.2209	0.000886926	0.0841406
AT1G10880	-1.52273	2.31485	19.8301	0.000893568	0.0841406
AT3G03325	-7.55761	-0.591913	28.572	0.000893845	0.0841406
AT3G50480	1.2626	2.02426	19.818	0.000895622	0.0841406
AT5G54165	-1.09703	3.53068	19.796	0.000899367	0.0841406
AT3G57780	0.50212	7.49215	19.7959	0.000899376	0.0841406
AT4G37680	-0.578964	4.65413	19.795	0.000899532	0.0841406
AT5G08260	-0.878988	6.81877	19.764	0.000904864	0.0842472
AT4G09750	-1.29397	2.00583	19.7625	0.000905119	0.0842472
AT1G14060	0.912721	2.61946	19.704	0.000915248	0.0849812
AT4G39780	-0.527985	5.55197	19.6787	0.000919673	0.0851033
AT3G13310	-0.589618	7.63488	19.6709	0.000921056	0.0851033
AT3G61580	-0.610085	6.07274	19.5835	0.000936573	0.0862861
AT5G15950	-0.73029	6.93344	19.5659	0.000939734	0.0862861
AT3G55360	-0.532854	7.08073	19.551	0.000942418	0.0862861
AT5G35460	-0.484278	4.6184	19.5479	0.000942968	0.0862861
AT1G60140	0.509619	4.52615	19.4484	0.000961167	0.0876748
AT1G24764	0.532168	4.92662	19.4397	0.000962773	0.0876748
AT2G34870	-0.95977	4.69102	19.3287	0.000983599	0.0893012
AT1G29050	-0.732819	5.45125	19.3195	0.000985348	0.0893012
AT4G37180	0.44984	4.69475	19.2655	0.000995691	0.0899314
AT1G18150	-0.948035	2.41787	19.2584	0.000997049	0.0899314
AT2G16890	-1.01879	5.49197	19.7175	0.000999429	0.089932
AT5G21160	0.457818	5.06551	19.1992	0.00100856	0.0900019
AT1G21270	10.8844	0.458317	41.3156	0.00101449	0.0900019
AT4G33160	-0.635773	3.25059	19.1668	0.00101492	0.0900019
AT4G10960	-0.775914	3.4399	19.1622	0.00101583	0.0900019
AT1G51630	-0.442119	6.55937	19.1564	0.00101697	0.0900019
AT2G45685	2.44607	5.19898	25.6844	0.00101889	0.0900019
AT5G67480	0.537773	7.11793	19.1304	0.00102212	0.0900019
AT1G04770	0.610386	3.84074	19.1222	0.00102375	0.0900019
AT4G29800	-1.18914	2.34113	19.1221	0.00102377	0.0900019
AT3G12320	-0.87221	6.09679	19.1211	0.00102396	0.0900019
AT2G01610	-1.73169	1.20879	19.1011	0.00102798	0.0901453
AT1G28260	0.617751	3.54036	18.9855	0.0010514	0.0919867
AT4G13930	-0.511748	7.05395	18.953	0.00105812	0.0923212
AT1G75460	0.908688	2.4436	18.9434	0.0010601	0.0923212
AT1G09420	0.444152	5.94426	18.9238	0.00106417	0.0924628
AT2G18950	-0.415938	4.99892	18.8958	0.00107003	0.0927487
AT4G33820	-1.13711	6.4568	20.1299	0.00107593	0.0927487
AT2G40670	0.633937	4.81334	18.8641	0.00107671	0.0927487
AT5G57685	0.502375	6.33215	18.8615	0.00107725	0.0927487
AT5G65880	0.733143	3.46721	18.7981	0.00109075	0.0936979
AT5G51950	-0.731323	7.2185	18.7544	0.00110018	0.0942947
AT1G04645	-1.30099	1.29107	18.7116	0.00110951	0.0947652
AT1G30120	-0.515756	7.79775	18.7062	0.00111068	0.0947652
AT4G28365	-0.68756	8.5723	18.6937	0.00111343	0.0947866
AT2G38400	0.5806	8.15	18.6631	0.00112019	0.0951363
AT2G40300	-0.73102	4.04343	18.6196	0.00112985	0.0951363
AT3G05990	-0.480737	5.36799	18.6148	0.00113093	0.0951363
AT1G28170	-0.786399	2.68717	18.603	0.00113357	0.0951363
AT2G39730	-0.417605	6.76241	18.6001	0.00113423	0.0951363
AT3G11050	0.545247	5.61243	18.5994	0.00113439	0.0951363
AT2G17050	8.8503	-1.07008	26.3655	0.00113694	0.0951363
AT5G08640	-1.03432	6.68069	19.2687	0.00113763	0.0951363
AT1G78210	-0.572503	5.42556	18.5581	0.00114371	0.095362
AT5G05270	-0.751512	6.42469	18.5508	0.00114536	0.095362
AT2G38900	-0.752887	7.63496	18.5357	0.0011488	0.0954387
AT1G59730	-1.90562	1.12865	18.4975	0.00115756	0.0957174
AT4G19700	0.637167	3.7619	18.4889	0.00115954	0.0957174
AT4G31730	-0.511043	3.79863	18.4881	0.00115974	0.0957174
AT1G17860	10.7681	0.401006	38.9338	0.00117127	0.0964593
AT5G52250	-0.627104	3.18853	18.426	0.00117415	0.0964868
AT5G51480	-0.74732	4.41174	18.4142	0.00117693	0.0965059
AT1G59990	0.874525	2.36208	18.3873	0.00118325	0.0966223
AT3G13620	-0.53707	3.92683	18.3865	0.00118345	0.0966223
AT1G51680	-0.872351	4.20641	18.3709	0.00118714	0.0967146
AT2G30080	-0.644932	4.5108	18.3549	0.00119093	0.0968158
AT4G39210	-0.677196	5.0732	18.3081	0.00120213	0.097329
AT4G00570	-0.60612	4.36735	18.2968	0.00120485	0.097329
AT1G74740	-0.843259	3.36843	18.2964	0.00120495	0.097329
AT1G09460	-0.583332	4.31297	18.252	0.00121573	0.0979902
AT3G59670	0.821979	2.70947	18.2335	0.00122024	0.0981449
AT5G08180	0.452497	5.49984	18.2166	0.00122439	0.0982703
AT1G01650	-0.52437	5.17145	18.1734	0.00123506	0.098917
AT1G08470	-0.515959	5.55288	18.1367	0.00124423	0.0992675
AT4G21750	-0.519329	6.05371	18.1328	0.00124519	0.0992675
AT3G09600	-0.92194	3.4379	18.1245	0.0012473	0.0992675
AT5G52500	-1.71232	2.53436	18.5419	0.00125201	0.0993373
AT2G02710	0.665618	4.3603	18.1002	0.00125342	0.0993373
AT5G26770	0.433018	5.03081	18.0842	0.00125746	0.0994493
AT1G62810	-1.17851	2.60095	18.0547	0.00126498	0.0998361
AT4G32940	-0.536623	9.21413	18.0331	0.00127051	0.100064
AT1G79530	-0.459646	5.54867	18.0212	0.00127356	0.100096
AT4G18020	0.540829	6.33753	17.9738	0.00128585	0.100646
AT3G26440	0.427438	7.35429	17.9668	0.00128767	0.100646
AT1G27400	0.495219	7.08886	17.9604	0.00128934	0.100646
AT2G01100	0.53409	4.48029	17.9534	0.00129118	0.100646
AT2G34900	0.538191	4.03207	17.9014	0.00130487	0.101504
AT5G66330	-0.826522	3.63577	17.8737	0.00131225	0.101868
AT5G58540	-0.662607	4.46916	17.8404	0.00132116	0.10235
AT1G21790	-0.454736	5.7011	17.8289	0.00132426	0.102381
AT1G62070	-1.08848	10.4894	18.4384	0.00133137	0.102722
AT1G76760	-1.03381	3.2429	17.7771	0.00133831	0.102895
AT1G04980	0.664707	4.04464	17.7744	0.00133905	0.102895
AT2G16770	0.554291	3.60315	17.7269	0.0013521	0.103552
AT3G22910	-0.94335	5.94154	18.1512	0.00135307	0.103552
AT5G07680	0.55823	6.9613	17.7063	0.00135781	0.103706
AT5G62580	-0.509157	5.96219	17.6919	0.00136183	0.103764
AT3G56950	-0.555676	5.30845	17.6839	0.00136406	0.103764
AT4G32490	-0.926638	6.70074	18.0289	0.00136814	0.103866
AT5G07500	0.462045	7.65489	17.639	0.00137664	0.104227
AT5G59920	-0.921119	2.2476	17.6329	0.00137839	0.104227
AT3G13460	0.431799	6.35492	17.5533	0.0014011	0.105377
AT1G64900	-0.630784	6.33932	17.5447	0.00140359	0.105377
AT3G19100	0.54296	5.46038	17.5425	0.00140422	0.105377
AT5G09870	-0.666821	5.832	17.5408	0.00140472	0.105377
AT1G10790	-1.1635	1.46279	17.5234	0.00140975	0.105544
AT1G23040	-0.546247	5.38835	17.4748	0.00142395	0.106231
AT1G28660	0.533412	5.20703	17.4728	0.00142452	0.106231
AT5G62820	-0.574871	4.02851	17.4277	0.00143787	0.106904
AT5G62150	-0.868601	4.71975	17.4205	0.00144002	0.106904
AT4G17090	-1.05731	6.21106	18.2929	0.00144242	0.106904
AT5G52280	-0.598691	3.58958	17.4043	0.00144483	0.106904
AT1G62060	-0.783886	12.9061	17.3706	0.00145496	0.10711
AT5G15470	-0.801288	4.19044	17.3676	0.00145586	0.10711
AT1G18890	-0.482026	5.00687	17.3668	0.00145611	0.10711
AT4G11910	0.753615	5.26423	17.3535	0.00146011	0.107197
AT1G21460	-0.730167	5.39205	17.2893	0.00147969	0.10836
AT1G17460	0.598345	3.29399	17.2825	0.0014818	0.10836
AT5G53130	-0.728015	4.51201	17.2736	0.00148454	0.10836
AT5G01090	-0.751837	3.77435	17.2625	0.00148797	0.108402
AT2G41550	0.579443	6.2864	17.2242	0.00149988	0.109059
AT3G14940	-0.625877	3.92848	17.1371	0.00152736	0.110741
AT1G50250	-0.472924	4.9974	17.1324	0.00152885	0.110741
AT4G24160	-0.455434	4.81669	17.0774	0.00154655	0.111517
AT2G24150	0.513962	3.64602	17.0766	0.00154681	0.111517
AT5G43600	-0.432772	6.24453	17.0717	0.0015484	0.111517
AT5G65890	0.710488	3.53041	17.0111	0.00156821	0.112318
AT3G22660	0.601098	4.15005	17.0054	0.0015701	0.112318
AT5G62270	0.46792	4.28244	17.0025	0.00157104	0.112318
AT2G47670	-1.25206	2.34011	17.0015	0.00157138	0.112318
AT3G30720	-1.79991	1.37428	16.967	0.00158279	0.112921
AT5G61170	0.470792	6.72943	16.9328	0.00159424	0.113524
AT3G27020	-0.466056	6.69412	16.9144	0.00160041	0.113675
AT5G01100	-0.749784	6.72186	16.9048	0.00160366	0.113675
AT5G23340	0.586217	5.73122	16.8998	0.00160536	0.113675
AT3G57030	-0.476452	4.31878	16.8874	0.00160956	0.113759
AT3G51240	-0.682678	8.84886	16.8585	0.00161941	0.11416
AT2G21320	-0.638456	4.11537	16.8389	0.00162613	0.11416
AT5G49710	0.523335	5.57021	16.8322	0.00162844	0.11416
AT5G01640	-0.583378	5.37179	16.8262	0.00163049	0.11416
AT1G79910	1.04277	2.42378	16.8241	0.0016312	0.11416
AT4G22840	-0.971655	3.84787	16.818	0.00163332	0.11416
AT4G33150	0.485026	6.2082	16.7734	0.0016488	0.114955
AT5G54500	-0.434523	5.7472	16.7678	0.00165075	0.114955
AT2G18570	0.623838	5.66962	16.7503	0.00165691	0.11509
AT3G04070	1.21072	2.34182	16.745	0.00165878	0.11509
AT2G27050	0.582039	3.97201	16.7216	0.00166703	0.115451
AT1G09870	-0.604963	5.21316	16.6992	0.00167496	0.115789
AT5G26340	-1.54461	1.44611	16.6888	0.00167869	0.115836
AT1G77520	-0.759746	5.31997	16.6723	0.00168456	0.116029
AT3G04200	-0.745343	7.38969	16.661	0.00168863	0.116098
AT3G14720	-0.583947	6.91103	16.6396	0.00169632	0.116416
AT3G13320	-0.591796	4.30707	16.6249	0.00170164	0.11657
AT5G14370	0.419965	5.54608	16.6072	0.00170809	0.116801
AT3G15500	0.914063	4.42356	16.5659	0.00172321	0.117605
AT4G31840	-1.50549	3.05237	17.0949	0.00172606	0.117605
AT5G13320	-1.60863	3.55822	18.0116	0.00173255	0.117835
AT4G01140	-1.3749	1.5853	16.4908	0.00175108	0.118562
AT3G53620	0.50596	7.32241	16.4903	0.00175127	0.118562
AT5G55730	-0.618252	7.94958	16.4864	0.00175276	0.118562
AT5G16230	0.466605	8.25567	16.4781	0.00175588	0.118562
AT4G11680	-0.541292	4.32019	16.4701	0.00175888	0.118562
AT1G22780	0.534495	7.14872	16.4565	0.00176399	0.118695
AT2G43110	0.555809	3.4442	16.4193	0.00177814	0.119435
AT2G21187	0.528606	4.89503	16.3617	0.00180029	0.120709
AT1G71890	-0.734549	5.50502	16.3499	0.00180486	0.120802
AT2G29980	-0.563122	6.5546	16.2816	0.00183164	0.121852
AT3G59760	-0.443159	4.46023	16.2789	0.00183271	0.121852
AT3G16910	-0.482247	4.7209	16.2668	0.00183752	0.121852
AT5G55400	-1.04253	3.13085	16.2584	0.00184084	0.121852
AT2G34600	1.18839	1.42777	16.2563	0.00184169	0.121852
AT1G29250	0.515819	5.22173	16.2543	0.00184248	0.121852
AT3G10530	0.727244	2.92142	16.2528	0.00184307	0.121852
AT1G68440	-0.618398	5.8145	16.2193	0.00185645	0.122523
AT5G22010	0.422584	5.13316	16.1916	0.00186764	0.123047
AT5G08620	0.637841	3.79168	16.1624	0.00187951	0.123614
AT5G48370	-0.952385	3.30405	16.145	0.00188661	0.123657
AT2G02160	0.417846	5.13638	16.1448	0.0018867	0.123657
AT1G03905	-0.979465	3.42438	16.1268	0.00189405	0.123925
AT4G26750	-0.416452	5.329	16.0642	0.00192004	0.125409
AT1G49720	1.19663	2.22966	16.0463	0.00192752	0.12568
AT1G73370	0.5988	5.06857	16.0224	0.00193761	0.126
AT4G20370	-9.58538	-0.180397	18.0659	0.00194279	0.126
AT4G13180	-2.04539	0.596023	16.0068	0.00194422	0.126
AT3G51840	0.396699	8.08867	16.0007	0.00194677	0.126
AT1G64620	-0.552885	5.58949	15.9954	0.00194905	0.126
AT3G11700	-0.67038	5.8327	15.9723	0.0019589	0.126357
AT5G61840	-0.413681	5.35504	15.9668	0.00196125	0.126357
AT5G05940	-0.818091	3.39725	15.9482	0.00196923	0.126656
AT3G02470	-0.641811	11.0471	15.9009	0.00198976	0.127641
AT1G20840	-0.828852	2.7339	15.8911	0.00199401	0.127641
AT5G42070	-0.894133	2.05387	15.8896	0.00199466	0.127641
AT5G18980	0.486398	3.87556	15.875	0.00200107	0.127779
AT3G21500	-1.34107	1.78389	15.8693	0.00200355	0.127779
AT1G65660	0.422131	5.24679	15.8385	0.00201718	0.128076
AT2G31980	0.732039	6.29552	15.8315	0.00202027	0.128076
AT4G16630	0.454327	4.64737	15.8311	0.00202043	0.128076
AT3G54940	-0.524215	6.61549	15.8282	0.00202174	0.128076
AT2G36500	0.616883	3.74559	15.7661	0.00204954	0.129601
AT2G25680	-0.895118	2.69895	15.7592	0.00205265	0.129601
AT1G22200	-0.467211	4.98656	15.7443	0.00205941	0.129811
AT3G49220	-0.802338	3.08347	15.7082	0.00207589	0.130519
AT5G62390	0.465784	6.26122	15.7023	0.00207857	0.130519
AT2G18360	-0.608325	7.74756	15.6924	0.00208314	0.130519
AT4G20460	-0.703819	4.81865	15.6859	0.00208611	0.130519
AT5G18520	-0.495088	5.90639	15.6821	0.00208787	0.130519
AT2G18260	-1.40598	1.95677	15.654	0.0021009	0.131064
AT2G29370	-0.751909	4.76845	15.6433	0.00210586	0.131064
AT3G61870	-0.458241	4.37964	15.641	0.00210695	0.131064
AT5G48850	1.28633	3.03409	15.7213	0.00211194	0.131159
AT1G55310	0.466673	5.4348	15.6171	0.00211813	0.131271
AT2G28470	-0.43597	5.88916	15.6092	0.00212184	0.131271
AT4G21215	-0.460718	4.38327	15.6043	0.00212416	0.131271
AT2G23810	-0.623888	8.22777	15.5928	0.00212957	0.131392
AT1G41880	0.544743	7.61589	15.5815	0.00213492	0.131508
AT5G02050	0.79791	3.05824	15.5508	0.00214949	0.131852
AT5G04410	-0.388815	6.95164	15.5402	0.00215458	0.131852
AT3G56070	0.586697	5.41529	15.536	0.00215661	0.131852
AT3G29320	0.503714	6.1343	15.535	0.00215707	0.131852
AT5G38530	0.655387	3.45167	15.5332	0.00215791	0.131852
AT4G04770	-0.433566	6.24068	15.501	0.00217345	0.132455
AT4G35850	0.534636	4.85334	15.4983	0.00217478	0.132455
AT2G25480	0.888683	2.8238	15.4757	0.00218572	0.132908
AT4G13710	-1.37455	2.36186	15.4436	0.00220143	0.133649
AT2G33770	-0.518437	6.926	15.4338	0.00220627	0.133728
AT1G75760	-0.878481	5.16886	15.5432	0.00223203	0.135073
AT5G23720	-0.696157	5.04798	15.329	0.0022586	0.136151
AT2G44120	0.499995	7.27629	15.3171	0.00226461	0.136151
AT1G78060	-0.749549	3.36562	15.3088	0.00226882	0.136151
AT2G44670	-0.460094	6.27153	15.3079	0.00226928	0.136151
AT5G19530	0.717049	6.8911	15.3074	0.00226953	0.136151
AT2G32710	0.729016	5.04526	15.3038	0.0022714	0.136151
AT1G13607	-0.740432	2.57351	15.2889	0.002279	0.136384
AT1G38065	-11.2418	-0.591295	20.7229	0.00228504	0.136384
AT2G37620	-0.425427	5.36083	15.2674	0.00229004	0.136384
AT2G43910	-10.5999	1.04251	21.7667	0.00229239	0.136384
AT3G06530	0.677036	3.6597	15.2496	0.00229922	0.136384
AT1G55320	-0.624075	5.3437	15.2434	0.00230239	0.136384
AT4G22590	-0.964686	6.23924	15.8878	0.00230402	0.136384
AT1G30960	0.856545	1.96587	15.2402	0.00230408	0.136384
AT5G39850	0.483984	6.07081	15.2057	0.00232204	0.137232
AT1G54990	-0.565739	4.04653	15.198	0.00232605	0.137255
AT5G37790	0.395703	5.25178	15.1902	0.00233018	0.137285
AT5G08050	-0.705735	3.9352	15.1722	0.00233961	0.137461
AT1G66080	-0.689979	4.44815	15.159	0.00234661	0.137461
AT4G23600	1.51534	3.54396	16.2821	0.00234971	0.137461
AT1G02730	-1.08635	2.05904	15.1515	0.00235061	0.137461
AT4G30930	0.62686	3.62968	15.1502	0.0023513	0.137461
AT3G16810	0.563426	4.0164	15.1384	0.00235757	0.137517
AT5G06330	-0.669104	3.36625	15.1347	0.00235953	0.137517
AT5G51710	-0.740277	3.30921	15.1258	0.00236426	0.137581
AT4G29680	-0.469547	5.23821	15.1141	0.00237056	0.137736
AT4G15030	0.656793	3.02805	15.0839	0.00238678	0.138466
AT2G39700	-0.750063	4.97984	15.0497	0.00240533	0.139034
AT1G08920	-0.668959	5.8413	15.0343	0.00241376	0.139034
AT5G03230	0.53665	4.76166	15.0341	0.0024139	0.139034
AT4G05025	-9.07816	-1.22043	20.3163	0.00241623	0.139034
AT1G65590	-0.758818	5.05934	15.0244	0.00241922	0.139034
AT1G01490	0.462658	5.52718	15.0212	0.00242096	0.139034
AT2G33530	-0.82444	2.9743	15.0153	0.00242422	0.139034
AT1G04480	0.519785	6.52994	15.0121	0.00242593	0.139034
AT4G16190	-0.584975	6.90998	15	0.00243266	0.139209
AT3G52840	-1.01432	2.5807	14.9905	0.00243788	0.139297
AT1G79030	0.496936	3.71556	14.9268	0.0024735	0.141036
AT4G20860	-0.893006	4.28235	14.9228	0.00247574	0.141036
AT2G45210	0.527696	4.96436	14.8734	0.0025038	0.14242
AT3G56130	-0.405856	6.24868	14.845	0.00252012	0.143133
AT5G62190	0.391957	6.11661	14.829	0.00252932	0.14344
AT2G41070	0.569527	7.49132	14.8177	0.00253587	0.143597
AT1G31130	-0.530051	6.81053	14.8026	0.00254464	0.143879
AT3G62720	-0.711966	6.2836	14.7697	0.00256393	0.144548
AT1G80160	0.567089	8.11825	14.7604	0.00256938	0.144548
AT3G06040	0.485022	5.03428	14.7535	0.00257345	0.144548
AT5G36185	-1.48566	1.03106	14.7511	0.00257486	0.144548
AT2G31110	-1.15712	1.32505	14.75	0.00257555	0.144548
AT3G28340	-0.781536	4.62443	14.7274	0.00258897	0.145086
AT3G06035	-0.517017	5.77916	14.6822	0.00261598	0.146199
AT4G00490	-0.485025	4.33271	14.6698	0.00262347	0.146199
AT2G46670	-0.99365	2.43152	14.6621	0.00262811	0.146199
AT2G24220	-0.701775	2.58129	14.6564	0.0026316	0.146199
AT5G53020	0.49781	4.16788	14.6539	0.0026331	0.146199
AT4G36850	1.71528	0.994725	14.6496	0.00263569	0.146199
AT5G46800	-0.66869	3.50694	14.6494	0.00263585	0.146199
AT2G30950	-0.408539	6.0466	14.6412	0.00264084	0.146244
AT4G20020	0.761759	4.80359	14.6353	0.00264439	0.146244
AT2G45300	-0.705158	4.61593	14.626	0.00265009	0.146346
AT3G07970	-10.8808	2.59869	27.3951	0.00265487	0.146396
AT1G78390	0.678644	5.22677	14.604	0.00266359	0.146664
AT1G28330	1.19251	1.45236	14.5834	0.00267628	0.146977
AT2G17120	-0.580559	4.51052	14.5822	0.00267704	0.146977
AT3G05890	-0.457887	6.04184	14.5672	0.00268635	0.147275
AT5G20860	-3.25533	4.40951	19.8957	0.00269493	0.147532
AT3G55120	-0.883626	6.16612	14.9126	0.00270058	0.147628
AT3G01540	0.396091	6.04023	14.4697	0.00274771	0.149988
AT5G39110	-1.44721	4.05043	15.9824	0.0027541	0.150043
AT1G73680	-0.556809	7.23024	14.4557	0.00275665	0.150043
AT1G51010	-0.808293	4.40724	14.4278	0.0027746	0.150777
AT3G43440	-0.548762	3.69159	14.4224	0.00277809	0.150777
AT1G10560	-0.946617	4.10712	14.4888	0.00278333	0.150845
AT1G35630	-1.10959	2.36471	14.4002	0.0027925	0.151126
AT1G32580	0.540048	5.62599	14.3745	0.00280928	0.15144
AT1G29160	0.740164	4.27199	14.3714	0.00281131	0.15144
AT1G22440	-0.712569	2.6425	14.3707	0.00281172	0.15144
AT5G03490	-0.581043	3.47055	14.3668	0.0028143	0.15144
AT2G37130	-0.752133	4.94856	14.3555	0.00282172	0.151624
AT5G15450	-0.442918	5.43284	14.3325	0.00283691	0.152225
AT3G57020	-0.751606	2.24998	14.2973	0.00286038	0.153174
AT5G20160	0.425811	5.86557	14.2938	0.00286269	0.153174
AT2G46130	-3.22542	0.548585	14.2856	0.00286823	0.153254
AT5G61670	0.480332	5.01739	14.2703	0.00287851	0.153587
AT3G51180	0.842271	2.37177	14.2558	0.00288832	0.153893
AT3G07570	-0.461899	5.36089	14.2451	0.00289558	0.154064
AT2G40380	-0.470982	4.92468	14.2321	0.00290442	0.154187
AT5G44700	-0.757498	4.21561	14.2219	0.00291135	0.154187
AT3G05100	-0.616907	3.2656	14.2219	0.00291137	0.154187
AT4G19160	0.479435	5.46876	14.2158	0.00291553	0.154187
AT1G52980	0.425806	5.70609	14.2046	0.0029232	0.154187
AT1G80540	-0.423962	6.18929	14.2035	0.00292397	0.154187
AT1G25530	-0.426044	7.15074	14.2	0.00292638	0.154187
AT4G28530	0.945662	2.75936	14.1767	0.0029424	0.154815
AT3G25940	0.73865	2.35944	14.1595	0.00295434	0.155228
AT5G04600	0.538104	6.23097	14.1519	0.00295967	0.155292
AT1G11990	-1.08231	2.74971	14.1437	0.00296535	0.155376
AT4G04605	0.910746	3.2263	14.1203	0.00298171	0.155949
AT2G25625	0.684609	4.69959	14.1118	0.00298772	0.155949
AT1G10750	-0.746099	2.70788	14.1061	0.00299178	0.155949
AT3G16720	-0.630428	5.78124	14.1046	0.00299277	0.155949
AT1G08280	-1.22186	2.64535	14.0868	0.00300538	0.155997
AT1G27950	-0.494768	6.97188	14.0826	0.0030084	0.155997
AT1G64080	-0.561897	3.036	14.082	0.00300882	0.155997
AT2G25670	0.355245	5.73952	14.0801	0.00301015	0.155997
AT4G30400	-0.625335	4.30912	14.0664	0.00301994	0.15629
AT5G19875	-1.0512	2.87299	14.0501	0.00303154	0.156494
AT5G58500	-0.524895	5.90448	14.0483	0.00303283	0.156494
AT4G13840	-0.5319	10.0944	14.0407	0.00303829	0.156494
AT1G16510	0.702704	4.22492	14.0378	0.0030404	0.156494
AT2G44860	0.438205	5.81183	14.0311	0.00304521	0.156529
AT1G08860	-0.667481	3.75655	14.0031	0.00306543	0.157182
AT3G11080	-0.678594	3.25702	13.9932	0.00307263	0.157182
AT3G21720	0.624034	6.27562	13.9922	0.00307339	0.157182
AT5G36160	-0.387223	7.0316	13.9887	0.00307594	0.157182
AT4G09100	2.02002	0.34192	13.985	0.00307867	0.157182
AT5G65710	-0.500406	7.47255	13.9683	0.00309085	0.157537
AT3G02730	-0.434868	5.36021	13.9542	0.00310122	0.157537
AT2G24420	-0.427277	6.51326	13.9533	0.00310188	0.157537
AT5G42235	0.680789	5.53435	13.9528	0.00310225	0.157537
AT1G54460	0.38766	5.53396	13.932	0.00311761	0.158105
AT5G54800	-0.398032	6.58696	13.9255	0.0031224	0.158132
AT5G20070	-0.455249	4.81639	13.92	0.00312648	0.158132
AT1G80270	0.715428	3.67653	13.909	0.00313469	0.158335
AT5G58210	0.450196	4.26497	13.8797	0.00315664	0.159232
AT2G24600	-1.09618	1.3431	13.8432	0.00318421	0.16031
AT3G22540	0.602323	4.90267	13.8402	0.00318648	0.16031
AT1G66130	-0.561865	3.49526	13.8257	0.00319754	0.160653
AT4G03005	0.960855	1.80961	13.8036	0.00321447	0.16129
AT5G23575	-0.434655	6.2634	13.7866	0.00322752	0.16173
AT3G58200	0.518852	5.41977	13.7749	0.00323655	0.161969
AT1G04430	-0.737802	3.74849	13.7559	0.0032513	0.162324
AT5G59050	0.477119	5.24974	13.7547	0.00325223	0.162324
AT2G46930	-0.38248	4.77743	13.7444	0.00326029	0.162513
AT3G27200	-0.78312	7.55294	13.7627	0.00332038	0.16529
AT4G02930	0.504798	4.60042	13.6466	0.00333774	0.16592
AT1G23205	-0.681118	3.60907	13.6416	0.00334178	0.16592
AT5G43170	-0.554881	4.35274	13.6339	0.00334798	0.16601
AT1G08580	0.46389	4.91581	13.5899	0.00338363	0.167558
AT1G04310	0.54267	5.99614	13.5554	0.00341193	0.168739
AT5G07260	0.410295	9.16331	13.5462	0.00341951	0.16879
AT2G38340	0.957616	2.8081	13.5433	0.00342186	0.16879
AT5G39320	-0.883619	3.39546	13.5357	0.00342818	0.168881
AT1G77880	0.669563	4.03098	13.5186	0.00344242	0.169155
AT5G44560	0.394631	5.13767	13.5183	0.00344267	0.169155
AT5G63970	0.468069	5.56243	13.5078	0.00345142	0.169366
AT5G14800	0.416427	5.32155	13.4906	0.00346577	0.16985
AT1G63810	0.633212	3.31671	13.4826	0.00347254	0.169961
AT1G07090	-0.397663	6.45901	13.4579	0.00349336	0.1705
AT4G14210	-0.380509	5.8248	13.4562	0.00349481	0.1705
AT3G23410	-1.19784	2.89065	13.4708	0.00350011	0.1705
AT2G31510	0.348569	6.29429	13.4474	0.00350229	0.1705
AT4G26230	0.569788	5.88087	13.4357	0.00351225	0.1705
AT3G03650	0.446603	6.72359	13.4337	0.00351399	0.1705
AT4G08290	0.651353	5.75595	13.4316	0.00351575	0.1705
AT4G38470	0.362714	6.70354	13.4271	0.00351955	0.1705
AT2G46220	0.599228	3.76608	13.4208	0.00352501	0.17051
AT4G24670	-0.824065	2.1157	13.4164	0.00352876	0.17051
AT5G23400	-0.761338	3.45234	13.4095	0.00353466	0.170578
AT4G39510	-0.796101	3.11105	13.3999	0.00354293	0.170759
AT3G46450	-0.552982	5.2567	13.3813	0.00355902	0.171317
AT3G16780	0.514581	5.41269	13.3529	0.0035837	0.172286
AT1G49050	-0.630589	3.80761	13.3369	0.0035977	0.17274
AT4G22580	-0.639267	4.00659	13.3295	0.00360423	0.172834
AT3G19970	-0.771396	2.72078	13.3187	0.0036137	0.172919
AT4G36190	-0.436847	4.6129	13.3171	0.00361513	0.172919
AT5G17630	-0.529935	4.4687	13.3052	0.00362567	0.173006
AT4G11220	-0.396087	6.63392	13.3047	0.00362607	0.173006
AT4G32920	0.565374	5.35429	13.2702	0.00365678	0.174063
AT1G12940	-0.672092	2.36531	13.2695	0.00365742	0.174063
AT2G20490	0.647986	5.04687	13.2494	0.00367542	0.174261
AT5G16010	-0.538247	4.63546	13.2492	0.00367557	0.174261
AT3G03210	-0.629325	3.27258	13.2475	0.00367715	0.174261
AT1G64560	2.4978	-0.25793	13.2443	0.00367999	0.174261
AT1G34000	-0.421202	4.29113	13.2164	0.00370531	0.175241
AT1G80750	0.4264	5.10039	13.2074	0.00371348	0.175402
AT4G34720	-0.466643	5.73341	13.2024	0.00371796	0.175402
AT1G34430	-0.461625	6.61995	13.1753	0.00374278	0.17624
AT5G26940	0.382986	5.11718	13.1712	0.00374655	0.17624
AT3G19370	0.615666	5.47026	13.1678	0.00374969	0.17624
AT1G78610	-0.436347	4.42816	13.1541	0.00376233	0.176464
AT3G02740	-0.383251	5.21983	13.1526	0.00376377	0.176464
AT4G25690	0.421476	4.85143	13.1454	0.00377043	0.176518
AT4G24275	1.21561	2.34949	13.1397	0.00377571	0.176518
AT1G35720	0.73834	2.90186	13.1363	0.0037789	0.176518
AT2G28110	-0.409565	5.58488	13.122	0.00379216	0.176919
AT5G59310	-0.529923	8.55897	13.1076	0.00380563	0.177162
AT1G31470	-0.993845	3.62919	13.1231	0.00380982	0.177162
AT4G29360	-0.522583	5.44894	13.1009	0.00381193	0.177162
AT5G40530	0.582358	2.56988	13.0965	0.00381607	0.177162
AT1G10350	0.492284	3.71419	13.0818	0.00382993	0.177535
AT5G14480	-0.556331	3.15602	13.0781	0.00383348	0.177535
AT4G37445	4.02633	0.200647	13.0666	0.00384433	0.17782
AT2G39890	-0.650072	6.42489	13.06	0.00385056	0.177891
AT3G49880	-0.715714	3.564	13.053	0.00385722	0.177982
AT3G21370	-6.26742	-0.294902	14.4802	0.00386776	0.178251
AT4G30370	-0.473183	3.72488	13.0299	0.00387935	0.178362
AT5G04280	-0.460443	5.00955	13.0296	0.00387958	0.178362
AT2G16780	0.475575	4.40306	13.0191	0.00388971	0.178611
AT4G08300	0.640722	4.63339	13.0105	0.00389801	0.178643
AT1G27300	0.536886	6.05295	13.0086	0.00389983	0.178643
AT3G56870	0.520842	4.05634	12.9838	0.00392388	0.179498
AT3G16570	-0.688662	5.70184	12.9754	0.00393206	0.179498
AT3G24650	0.54019	5.89146	12.9747	0.00393271	0.179498
AT3G24100	0.541572	5.90174	12.9538	0.00395308	0.18021
AT2G34660	-0.713013	6.28166	12.9318	0.00397475	0.180569
AT3G14172	0.541424	3.21869	12.9306	0.00397599	0.180569
AT1G69570	-0.373247	5.37357	12.9284	0.00397816	0.180569
AT5G14180	0.397266	6.63165	12.9265	0.00398003	0.180569
AT1G21550	-1.34618	2.27359	12.9215	0.00398498	0.180578
AT5G13790	0.546812	5.76037	12.9161	0.00399026	0.180601
AT4G28190	0.428281	6.20096	12.8885	0.00401781	0.181631
AT3G19680	-1.02604	5.32511	13.7361	0.00402318	0.181657
AT4G26110	0.37986	5.60175	12.8765	0.0040298	0.181739
AT3G02150	3.49116	1.02812	12.9498	0.00403892	0.181934
AT3G14080	0.518082	3.88487	12.8526	0.00405381	0.182388
AT3G17130	-1.01831	2.11796	12.8264	0.00408037	0.183013
AT1G19100	0.420214	5.43298	12.8213	0.00408557	0.183013
AT3G05390	0.57449	3.90121	12.8208	0.00408613	0.183013
AT3G52550	-1.25102	1.50395	12.8199	0.00408704	0.183013
AT3G20015	-0.755419	2.9118	12.8072	0.0041	0.183377
AT2G03980	-0.825394	2.53003	12.7978	0.00410965	0.183592
AT1G32460	0.73487	5.56769	12.8066	0.00412027	0.18385
AT2G24280	-0.555883	4.59472	12.7806	0.0041274	0.183864
AT5G01300	0.744586	6.04524	12.8408	0.0041303	0.183864
AT1G71080	0.338973	5.0541	12.7719	0.00413631	0.183915
AT1G67840	-0.710162	3.71784	12.7597	0.00414899	0.184263
AT5G08480	-0.508692	5.37015	12.7512	0.00415782	0.184359
AT1G53270	-0.529765	5.65556	12.7472	0.00416203	0.184359
AT3G50970	0.925834	3.13129	12.7436	0.00416576	0.184359
AT1G13900	-0.508302	5.33402	12.7306	0.00417934	0.184561
AT1G04660	-1.03023	6.11561	13.7169	0.00418095	0.184561
AT3G44610	-0.63414	4.67466	12.7253	0.00418493	0.184561
AT2G38640	-0.775523	3.67636	12.7177	0.00419287	0.184696
AT1G26210	0.680643	5.37834	12.7129	0.00419796	0.184705
AT4G29410	0.496947	6.58466	12.6964	0.00421533	0.18507
AT1G23390	-0.623278	4.61096	12.6917	0.0042203	0.18507
AT3G22890	-0.389805	6.7273	12.6911	0.0042209	0.18507
AT5G41740	-3.35175	1.58148	14.1164	0.00423223	0.185352
AT3G56740	-0.535062	4.30815	12.6553	0.00425909	0.186239
AT5G49460	-0.389921	7.25614	12.649	0.00426586	0.186239
AT5G23350	-1.40603	3.25821	13.2385	0.00426723	0.186239
AT2G40360	0.509552	4.90104	12.6339	0.00428206	0.186599
AT2G01940	0.735553	2.70327	12.6287	0.00428769	0.186599
AT1G07890	-0.410116	9.02479	12.6241	0.00429261	0.186599
AT1G23560	0.557051	6.11553	12.6217	0.00429517	0.186599
AT3G18180	-1.47244	1.87441	12.6012	0.00431746	0.18717
AT1G08610	0.838586	1.6923	12.593	0.00432635	0.18717
AT1G02570	-1.34729	3.35268	13.283	0.00432706	0.18717
AT1G18800	0.493726	5.48112	12.5902	0.00432949	0.18717
AT1G14690	0.351233	4.87211	12.5866	0.00433338	0.18717
AT3G44720	-0.629712	5.57725	12.5803	0.00434031	0.18717
AT4G16760	-0.493477	6.1845	12.5779	0.00434291	0.18717
AT3G18080	-0.498322	6.10801	12.5707	0.00435082	0.187298
AT2G25310	-0.375262	5.31159	12.5584	0.00436436	0.187667
AT4G32295	0.379313	4.95825	12.5473	0.00437661	0.187969
AT2G44180	-0.74701	3.09949	12.542	0.00438246	0.187969
AT3G03920	0.475304	5.64742	12.5368	0.00438823	0.187969
AT3G03050	-0.632184	4.68611	12.5341	0.00439122	0.187969
AT1G05340	-0.474177	7.64232	12.5281	0.00439785	0.18804
AT1G69295	-0.430931	7.37784	12.5099	0.00441824	0.18851
AT5G01820	0.593591	6.92325	12.5035	0.00442531	0.18851
AT5G47210	0.350129	8.01887	12.503	0.00442596	0.18851
AT4G30210	-0.693344	5.96474	12.5005	0.00442874	0.18851
AT1G56300	0.905734	4.06255	12.5358	0.00445884	0.1895
AT1G54320	-0.360837	6.02089	12.471	0.00446199	0.1895
AT1G23740	-0.524623	4.01736	12.4549	0.00448024	0.18986
AT4G12580	-1.22456	1.54613	12.4546	0.00448051	0.18986
AT1G49640	-0.376183	5.54389	12.4324	0.00450588	0.190722
AT3G00620	-0.669863	2.4572	12.4241	0.00451535	0.190909
AT3G18490	-0.539671	11.1127	12.419	0.00452122	0.190945
AT1G08043	-0.469643	6.16438	12.4057	0.0045365	0.191377
AT2G34260	0.673295	2.99057	12.3992	0.00454411	0.191484
AT1G05347	-0.871281	4.83757	12.6512	0.00458063	0.192809
AT2G01070	-0.366576	4.61285	12.3539	0.0045968	0.193275
AT4G17520	0.4095	6.66011	12.3463	0.00460571	0.193435
AT2G04620	-0.577417	3.53488	12.3357	0.00461815	0.193603
AT2G26150	-1.39942	3.64848	13.2748	0.00461994	0.193603
AT4G37690	-0.485499	5.97194	12.3184	0.00463865	0.194173
AT1G19190	-0.446486	5.23043	12.3104	0.00464808	0.194352
AT3G54810	-0.813622	6.58587	12.5723	0.00466519	0.194853
AT5G23430	0.599501	3.8279	12.2743	0.0046912	0.195723
AT1G67730	-0.520659	7.51024	12.2507	0.00471964	0.196693
AT1G74310	-1.02712	7.30992	13.1813	0.0047531	0.197632
AT1G51020	-0.819529	3.91645	12.2226	0.00475381	0.197632
AT5G06760	0.665589	3.78949	12.2193	0.00475782	0.197632
AT5G52230	0.437349	5.01958	12.1965	0.00478574	0.198574
AT4G35070	0.451172	4.68605	12.1782	0.00480827	0.199228
AT4G18920	1.04497	3.37487	12.1732	0.0048144	0.199228
AT1G65060	-0.902028	4.06555	12.2458	0.00482152	0.199228
AT3G12580	-1.10254	9.83216	13.1613	0.00482253	0.199228
AT3G13940	0.511122	3.99967	12.1542	0.0048381	0.199653
AT1G51645	0.462887	5.17808	12.1489	0.0048447	0.199708
AT1G15150	-0.396858	6.93758	12.1313	0.0048667	0.200276
AT2G18900	0.690152	3.04451	12.1294	0.00486904	0.200276
AT1G09915	0.71728	2.02366	12.125	0.00487451	0.200283
AT3G51800	0.377638	6.98193	12.1095	0.00489403	0.200867
AT1G09560	-0.623529	6.50226	12.0955	0.00491181	0.201153
AT3G57330	-0.613299	4.70742	12.0931	0.00491484	0.201153
AT5G41800	-0.540187	4.54016	12.0851	0.00492491	0.201153
AT2G38310	-0.872329	5.78136	12.5279	0.00492656	0.201153
AT3G51642	-6.57411	2.43866	15.3785	0.00492754	0.201153
AT5G53070	0.401667	4.13435	12.0753	0.00493745	0.201341
AT5G20030	0.65216	3.23622	12.0576	0.00496004	0.202044
AT1G19550	-9.67753	-0.18713	20.8903	0.00496912	0.202197
AT3G29030	0.461867	5.84291	12.0149	0.00501525	0.203855
AT5G10820	-0.413327	4.53839	11.9829	0.005057	0.204703
AT1G08483	-0.913462	3.12189	11.9827	0.0050572	0.204703
AT5G10190	-0.827576	1.94371	11.9807	0.0050599	0.204703
AT5G37660	-0.548725	3.85412	11.9804	0.00506032	0.204703
AT5G07550	1.2721	2.05544	11.9744	0.00506815	0.204703
AT5G15740	-0.810293	8.37196	12.2436	0.00506854	0.204703
AT1G58200	0.569373	4.96208	11.9653	0.0050801	0.204951
AT1G32560	1.0245	5.01678	12.7021	0.00509636	0.20498
AT1G12120	0.403017	5.1278	11.952	0.00509776	0.20498
AT3G05060	0.513561	4.70488	11.9501	0.0051002	0.20498
AT3G54640	-0.386359	4.37969	11.948	0.00510306	0.20498
AT5G01190	-1.1382	1.14013	11.9406	0.00511277	0.20498
AT3G01060	-0.395457	4.55422	11.9403	0.00511328	0.20498
AT1G12420	-0.931441	3.91736	12.0407	0.005119	0.204993
AT1G13990	0.546769	5.58117	11.9177	0.0051434	0.20566
AT1G17060	-0.407998	7.8248	11.9128	0.00514996	0.20566
AT5G58480	-0.543024	3.05558	11.9087	0.00515544	0.20566
AT4G28260	0.447587	5.33337	11.9073	0.00515737	0.20566
AT1G70160	-0.41316	6.65822	11.8942	0.00517492	0.206142
AT2G19810	-0.858879	3.04292	11.884	0.00518874	0.206476
AT1G54030	-0.375936	5.39315	11.8718	0.00520523	0.206658
AT4G14240	-0.546166	3.32911	11.8717	0.00520534	0.206658
AT2G33400	0.523574	3.21355	11.8685	0.00520969	0.206658
AT1G23200	-0.596271	9.46575	11.8569	0.00522559	0.207072
AT5G35320	-0.568748	5.17779	11.8456	0.00524101	0.207466
AT1G05420	0.423281	4.95574	11.827	0.0052665	0.208257
AT3G10410	-0.376952	7.7913	11.8103	0.00528957	0.208952
AT2G01660	-0.931777	3.88452	11.9146	0.00529769	0.208991
AT1G72410	0.539489	4.27418	11.8016	0.0053016	0.208991
AT1G48470	0.506178	7.09924	11.7893	0.00531863	0.209445
AT1G60940	-0.400509	5.94897	11.7778	0.00533479	0.209706
AT1G54050	-1.11881	4.40645	12.5821	0.00533767	0.209706
AT3G55240	0.647199	5.81997	11.7682	0.00534821	0.209706
AT5G14640	-0.801498	5.48347	12.0194	0.00535099	0.209706
AT5G42900	0.537386	4.06407	11.7648	0.00535294	0.209706
AT2G05620	-0.436037	5.28444	11.7554	0.00536621	0.210008
AT2G36770	1.63362	1.19171	11.7396	0.00538841	0.210537
AT4G10770	-0.544891	4.05644	11.7379	0.00539083	0.210537
AT2G35880	0.333337	5.46625	11.7298	0.0054023	0.210768
AT5G03080	-0.542397	5.27711	11.7128	0.00542642	0.211491
AT1G01260	0.470228	4.77049	11.6965	0.00544979	0.212038
AT5G12470	-0.33345	6.24845	11.6917	0.00545662	0.212038
AT4G15560	0.349177	6.7328	11.6875	0.00546267	0.212038
AT3G11690	-0.408569	6.62611	11.6874	0.00546285	0.212038
AT2G21440	0.64883	3.92039	11.6829	0.00546929	0.212071
AT5G46960	2.32615	1.02221	11.6767	0.00547819	0.212199
AT1G78290	-1.23026	1.31714	11.663	0.00549808	0.212276
AT2G38360	-0.42149	6.25851	11.662	0.00549947	0.212276
AT5G56650	-0.358689	5.61594	11.6605	0.00550175	0.212276
AT1G53400	0.539857	4.25116	11.6557	0.00550861	0.212276
AT1G35250	-7.79889	-1.64908	14.9775	0.00551353	0.212276
AT5G06270	0.763251	3.83219	11.6521	0.00551381	0.212276
AT3G29360	-0.440273	6.58654	11.6386	0.00553351	0.212655
AT1G19330	0.405765	6.59338	11.6341	0.00554004	0.212655
AT3G53750	-0.399084	4.46039	11.6323	0.00554278	0.212655
AT3G24160	-0.370874	6.67139	11.63	0.0055461	0.212655
AT5G66600	-0.818253	3.99028	11.6129	0.00557123	0.213402
AT1G11910	-0.39475	10.778	11.5941	0.00559898	0.214249
AT1G74840	-0.463957	7.13167	11.5881	0.00560784	0.214299
AT5G48950	-0.450087	4.42499	11.5856	0.0056116	0.214299
AT5G11790	-0.478023	5.31445	11.568	0.00563777	0.214865
AT2G31880	-0.610825	3.27053	11.568	0.00563777	0.214865
AT3G48530	0.478733	5.82146	11.5617	0.0056472	0.215008
AT2G47370	-1.7509	1.05028	11.5494	0.00566548	0.215303
AT3G62390	-0.760462	2.06183	11.5489	0.00566633	0.215303
AT5G67440	-1.13367	1.37064	11.5295	0.00569552	0.216063
AT5G25770	0.418416	5.37114	11.5262	0.00570043	0.216063
AT3G08970	-0.791032	3.85373	11.5243	0.00570343	0.216063
AT3G49720	-0.341159	6.57459	11.5194	0.00571077	0.216125
AT2G46800	-0.376099	5.78225	11.498	0.00574327	0.217095
AT5G11460	0.58379	4.45201	11.495	0.00574787	0.217095
AT2G25220	-1.0152	3.86209	11.7874	0.00576069	0.21728
AT5G52750	-7.19952	0.697486	13.2807	0.00576616	0.21728
AT5G11970	-0.418203	5.15388	11.4697	0.00578672	0.21728
AT1G21080	-0.391975	5.29977	11.468	0.00578926	0.21728
AT1G62790	-0.495873	6.86045	11.4669	0.00579103	0.21728
AT1G06760	-0.576757	8.06037	11.4661	0.00579217	0.21728
AT3G29791	-5.32748	-1.07595	12.6134	0.00579292	0.21728
AT4G27780	-0.421974	5.82863	11.4566	0.00580679	0.217455
AT1G67325	0.408531	4.47895	11.4552	0.00580907	0.217455
AT1G73940	0.520457	4.84709	11.4458	0.00582363	0.217785
AT5G16590	-0.507515	5.20059	11.4302	0.00584784	0.218475
AT4G26050	0.512057	4.13053	11.426	0.00585437	0.218504
AT3G07440	0.403235	4.20853	11.4171	0.00586828	0.218788
AT1G19650	-0.559326	3.95319	11.4137	0.00587354	0.218788
AT1G04900	0.702533	2.67645	11.4049	0.00588736	0.219087
AT1G79720	-0.700641	2.21825	11.3975	0.00589901	0.219305
AT4G25870	-0.649209	3.42534	11.3938	0.00590484	0.219307
AT5G24810	-0.501419	6.19612	11.3823	0.00592304	0.219767
AT3G07390	-0.680513	8.00744	11.3772	0.00594787	0.220335
AT2G45040	-0.533407	3.0251	11.3653	0.00594997	0.220335
AT4G27020	-0.427277	4.4275	11.3616	0.00595592	0.22034
AT1G70670	0.512281	6.69936	11.3537	0.00596843	0.220587
AT5G14520	0.494306	4.87702	11.3476	0.00597816	0.220732
AT5G48580	-0.387319	5.64967	11.3327	0.00600201	0.221226
AT1G38131	-7.11191	-0.0785828	12.7364	0.00600949	0.221226
AT1G79220	0.642413	2.01392	11.3257	0.00601342	0.221226
AT5G19410	-0.515345	6.30428	11.3247	0.00601492	0.221226
AT5G18100	0.458555	3.7376	11.3125	0.00603469	0.221738
AT1G20950	-0.450309	5.0019	11.3051	0.00604658	0.221754
AT5G62230	-0.779621	2.71233	11.305	0.00604683	0.221754
AT3G26580	0.353137	5.21069	11.2885	0.00607355	0.222193
AT1G71480	-0.509357	3.72452	11.2874	0.0060754	0.222193
AT5G12250	-0.349378	7.25544	11.2868	0.00607639	0.222193
AT4G22250	0.58253	2.7565	11.2603	0.00611975	0.223556
AT1G61900	-0.503031	4.89869	11.2551	0.00612828	0.223556
AT1G19600	0.443924	4.1701	11.2532	0.00613137	0.223556
AT2G26250	-0.688441	9.11269	11.2365	0.00615896	0.224143
AT2G22250	-0.457117	4.32022	11.2342	0.00616277	0.224143
AT3G10320	-0.671032	5.4153	11.2328	0.00616522	0.224143
AT5G11150	-0.60242	3.31755	11.2216	0.00618381	0.224603
AT1G13560	-0.470235	5.141	11.2139	0.00619654	0.22485
AT1G61770	-0.343277	5.23472	11.204	0.00621308	0.225235
AT2G30490	-0.632938	6.01516	11.1902	0.00623632	0.225861
AT1G44820	-0.53253	4.80089	11.1803	0.00625301	0.226249
AT3G21730	0.952528	6.15929	11.9199	0.00628265	0.227105
AT2G18330	0.523116	3.29262	11.1413	0.00631919	0.227705
AT1G78770	0.792152	1.61775	11.1392	0.00632274	0.227705
AT4G30990	0.582782	3.55129	11.1386	0.00632372	0.227705
AT1G80440	0.88389	2.3347	11.1361	0.00632811	0.227705
AT5G56010	-0.428527	9.2478	11.1354	0.00632932	0.227705
AT5G65165	0.518632	5.21869	11.1273	0.00634317	0.227847
AT3G18440	-0.400222	5.19212	11.1251	0.00634694	0.227847
AT5G42370	-0.592762	2.67322	11.1225	0.0063513	0.227847
AT1G27070	0.504989	2.73079	11.1128	0.00636812	0.228234
AT5G49630	-0.966497	2.76105	11.1054	0.00638075	0.228319
AT4G39230	-0.359116	4.93009	11.1044	0.00638254	0.228319
AT1G25260	0.41114	5.681	11.0931	0.00640206	0.228468
AT2G22900	-0.482794	6.13705	11.0908	0.00640614	0.228468
AT1G68830	-0.52918	4.32576	11.0879	0.00641117	0.228468
AT2G30920	0.404752	4.77456	11.0873	0.00641222	0.228468
AT5G47810	0.440314	5.10394	11.0846	0.00641687	0.228468
AT3G56340	0.383428	7.44499	11.0692	0.00644363	0.229067
AT4G24800	0.558867	5.30828	11.068	0.00644579	0.229067
AT3G23175	1.35253	1.09487	11.0486	0.00647982	0.230019
AT4G15093	-0.98599	1.94223	11.0458	0.00648471	0.230019
AT2G47020	0.897044	2.0005	11.0322	0.00650884	0.230291
AT5G67230	-0.711045	2.64802	11.0309	0.00651104	0.230291
AT4G19610	0.419527	4.34304	11.0281	0.00651606	0.230291
AT2G36620	0.470687	7.11925	11.0277	0.00651669	0.230291
AT1G09580	-0.38033	4.38994	11.0099	0.00654837	0.231195
AT5G57930	0.49244	3.72135	11.0008	0.00656465	0.231364
AT5G56710	0.498863	8.66837	10.9971	0.00657112	0.231364
AT1G36060	0.531474	6.19149	10.9969	0.00657149	0.231364
AT1G16680	0.392736	3.82058	10.9869	0.00658942	0.23161
AT2G37340	0.330915	5.64914	10.9862	0.0065907	0.23161
AT3G60900	-0.474606	7.67123	10.9732	0.0066141	0.232217
AT3G18400	-6.83898	0.330098	12.1624	0.00665243	0.233346
AT4G25000	0.371789	6.22992	10.9414	0.00667174	0.233741
AT2G28900	-0.473494	6.736	10.9357	0.00668216	0.233741
AT1G61930	0.624205	3.60343	10.9356	0.0066822	0.233741
AT1G08050	-0.503497	5.17071	10.9294	0.00669368	0.233885
AT4G16370	-0.4206	6.50671	10.9266	0.00669864	0.233885
AT1G65240	-0.514958	3.64585	10.9105	0.00672822	0.234701
AT1G72050	0.507659	4.05827	10.9052	0.00673808	0.234829
AT3G02650	0.451895	3.54816	10.898	0.00675131	0.234881
AT1G44100	-0.818284	3.15546	10.8976	0.00675197	0.234881
AT5G49480	-0.458851	5.34159	10.8918	0.00676274	0.23495
AT1G29680	0.85822	5.38354	11.3072	0.0067721	0.23495
AT5G05210	0.345919	5.14487	10.8821	0.00678078	0.23495
AT1G79810	0.397997	4.57764	10.8815	0.00678194	0.23495
AT3G59970	-0.33122	5.76263	10.8798	0.00678498	0.23495
AT1G19490	-1.68719	1.07245	10.8756	0.00679279	0.235006
AT1G05260	-0.497144	7.54358	10.8615	0.00681915	0.235702
AT5G38150	0.793207	3.17294	10.8268	0.00688439	0.237741
AT5G40670	-0.417582	4.82922	10.8185	0.00689995	0.238061
AT5G04930	-0.483196	4.21422	10.8152	0.00690628	0.238063
AT3G63210	0.637343	4.6126	10.8118	0.00691266	0.238066
AT2G14095	0.886813	4.04827	10.8812	0.00692631	0.238075
AT5G65020	0.487454	6.69582	10.8003	0.00693458	0.238075
AT2G01913	-0.578116	3.47155	10.7977	0.00693964	0.238075
AT5G13810	-0.386984	6.17453	10.7953	0.00694424	0.238075
AT2G37070	-1.06135	1.22982	10.7952	0.00694434	0.238075
AT1G67510	-0.71155	3.25978	10.7787	0.00697603	0.238945
AT3G08900	-0.842721	5.4835	11.1983	0.00700148	0.239222
AT2G42430	0.48966	4.89694	10.763	0.00700616	0.239222
AT2G20280	0.334841	5.44707	10.7627	0.00700681	0.239222
AT5G45770	-1.97138	6.29125	13.701	0.00700938	0.239222
AT1G51660	-0.444316	5.45696	10.7563	0.00701906	0.239337
AT4G30470	-0.32192	8.20106	10.7352	0.00706013	0.239893
AT4G25340	0.482324	4.40893	10.7315	0.00706732	0.239893
AT2G13360	-0.551661	5.41129	10.731	0.00706824	0.239893
AT1G18880	-1.69557	2.01208	11.0139	0.00707319	0.239893
AT1G53920	-7.76762	-1.63139	11.7475	0.00707706	0.239893
AT5G63350	0.732445	4.43395	10.7261	0.00707773	0.239893
AT4G03560	-0.473417	5.34976	10.7251	0.00707971	0.239893
AT5G57560	-0.84604	7.10053	11.1966	0.00709212	0.240099
AT2G06010	0.445572	4.00154	10.7103	0.00710866	0.240298
AT5G02840	-0.419998	5.2566	10.7093	0.00711068	0.240298
AT5G22020	-0.463297	6.39978	10.6992	0.00713056	0.240755
AT2G27690	0.458725	6.0406	10.6933	0.00714228	0.240794
AT5G48230	-0.430179	5.7431	10.6922	0.00714442	0.240794
AT1G76690	-0.401768	4.40652	10.6879	0.00715284	0.240863
AT3G51895	-0.510148	7.6645	10.6701	0.00718808	0.241705
AT2G03470	0.363374	4.91863	10.6685	0.00719127	0.241705
AT4G25500	-0.380828	5.92141	10.6654	0.00719746	0.241705
AT3G04920	0.402417	7.48852	10.6625	0.00720337	0.241705
AT1G70700	-0.49816	4.40882	10.6544	0.00721948	0.242031
AT2G19350	-0.403759	4.44298	10.6498	0.0072287	0.242049
AT3G52710	-0.480765	4.51076	10.6478	0.00723278	0.242049
AT2G39220	0.368387	5.8248	10.6161	0.00729652	0.243758
AT1G23010	-0.623453	7.38461	10.616	0.0072967	0.243758
AT3G06860	-0.371392	7.26556	10.5986	0.00733204	0.244722
AT3G44620	-0.420154	3.57747	10.5813	0.00736736	0.245685
AT5G14210	-0.552784	2.81754	10.5722	0.0073861	0.246093
AT3G25780	-0.769662	5.08006	10.7614	0.00739276	0.246098
AT2G40650	0.371322	4.70665	10.5656	0.00739961	0.24611
AT5G55910	-0.476193	4.98997	10.5504	0.00743107	0.24694
AT1G32160	-0.543495	3.63295	10.5472	0.00743773	0.246944
AT5G10600	-1.04658	1.5289	10.5415	0.00744944	0.247117
AT1G06550	-0.489316	4.7053	10.5294	0.00747454	0.247535
AT1G78420	0.312472	4.86311	10.5279	0.0074778	0.247535
AT5G56270	-0.672037	2.89195	10.526	0.00748167	0.247535
AT3G13900	-0.957226	3.92684	10.7572	0.00753691	0.249107
AT3G47370	0.376414	6.20253	10.4971	0.00754232	0.249107
AT1G21440	-0.414908	5.87162	10.4869	0.00756378	0.249473
AT2G41710	0.416603	4.22034	10.4856	0.00756658	0.249473
AT4G21590	0.332219	5.63916	10.4762	0.00758634	0.249907
AT4G01430	-0.656356	7.74127	10.4755	0.00761676	0.250691
AT3G59290	-0.721187	3.69085	10.446	0.00765083	0.250888
AT5G58580	-7.74144	-2.05677	11.4173	0.00765695	0.250888
AT2G27710	0.424092	7.75038	10.4428	0.00765758	0.250888
AT2G30620	-0.582363	7.44454	10.4401	0.00766341	0.250888
AT2G05920	-0.427281	8.95191	10.4325	0.00767974	0.250888
AT2G25430	-0.597387	5.67976	10.4307	0.00768352	0.250888
AT4G26190	0.53794	3.55239	10.43	0.00768513	0.250888
AT2G29140	0.408309	4.82241	10.4297	0.00768578	0.250888
AT1G06790	0.467085	3.638	10.4289	0.0076876	0.250888
AT2G37710	-0.379207	4.30092	10.4282	0.00768895	0.250888
AT1G06010	0.56441	5.05278	10.4137	0.00772031	0.251694
AT5G16240	-0.37263	6.28342	10.408	0.0077326	0.251744
AT4G32500	-0.41396	4.5866	10.4042	0.00774094	0.251744
AT5G54660	-0.543797	3.5899	10.398	0.00775433	0.251744
AT5G06550	0.71239	2.15648	10.3979	0.00775466	0.251744
AT5G47670	-0.347687	8.18996	10.3977	0.00775508	0.251744
AT5G60670	0.521708	5.42456	10.3849	0.00778294	0.252166
AT4G38320	-0.523433	3.26911	10.3827	0.00778766	0.252166
AT4G27490	0.590419	2.79972	10.3826	0.00778805	0.252166
AT4G23410	0.7146	1.81075	10.3791	0.0077956	0.252195
AT4G26420	-0.365353	9.46731	10.3744	0.00780598	0.252316
AT5G10480	-0.479794	6.17296	10.3692	0.0078173	0.252466
AT4G30800	0.661673	2.90748	10.3553	0.0078479	0.253239
AT2G20700	-0.567328	5.29683	10.3481	0.0078638	0.253536
AT3G55750	0.407467	6.91108	10.3372	0.00788812	0.254103
AT2G05940	-0.501483	4.90178	10.3324	0.00789881	0.254177
AT5G47700	0.435911	7.28861	10.3301	0.00790383	0.254177
AT3G46950	0.626907	2.07978	10.3246	0.00791618	0.254282
AT1G29320	0.543521	3.34236	10.3226	0.00792052	0.254282
AT2G41990	-0.470058	3.81691	10.3164	0.00793435	0.254511
AT4G00820	-0.890665	4.60264	10.7068	0.00795955	0.254869
AT3G53630	0.500265	4.95629	10.3038	0.00796252	0.254869
AT5G04905	0.601279	4.33624	10.298	0.00797569	0.254869
AT2G39290	-0.521611	3.87988	10.2964	0.00797926	0.254869
AT3G61200	-0.327765	4.44025	10.2936	0.00798552	0.254869
AT2G26600	-0.422497	5.09341	10.2888	0.00799644	0.254869
AT1G78830	-0.701092	2.18804	10.2886	0.00799686	0.254869
AT1G14720	0.421036	6.08599	10.2875	0.00799935	0.254869
AT3G19500	0.60542	5.72668	10.2695	0.00804001	0.255829
AT2G16390	0.330207	4.86569	10.2642	0.00805204	0.255829
AT1G63440	-0.446171	3.63778	10.2599	0.00806186	0.255829
AT3G09500	0.547481	7.97142	10.2588	0.00806452	0.255829
AT3G02950	0.375061	4.94398	10.2528	0.00807805	0.255829
AT4G04040	0.915806	2.4212	10.2528	0.00807818	0.255829
AT1G29395	-0.792173	4.79123	10.4536	0.00808087	0.255829
AT5G15640	-0.458137	3.6039	10.2505	0.00808349	0.255829
AT1G17810	0.555015	7.33234	10.2468	0.00809185	0.255844
AT3G62530	0.375291	6.67123	10.2443	0.0080975	0.255844
AT4G39900	0.39476	5.5819	10.2366	0.00811517	0.256189
AT5G60800	-0.825714	2.77922	10.2332	0.00812304	0.256224
AT2G38050	-0.454203	3.816	10.2269	0.00813759	0.256278
AT3G58700	0.339156	5.53992	10.2266	0.00813827	0.256278
AT4G34150	-0.443575	7.01826	10.2197	0.00815412	0.256563
AT1G32127	-0.494744	3.06803	10.2152	0.00816459	0.25668
AT1G67265	-0.72856	2.72087	10.205	0.00818826	0.257022
AT4G35080	-0.569425	3.47818	10.2046	0.00818905	0.257022
AT4G18650	0.573486	3.16033	10.1598	0.00829389	0.260097
AT1G51820	-6.50079	-1.47755	10.1533	0.00830932	0.260366
AT3G16150	-0.876956	2.58409	10.1331	0.00835713	0.261647
AT1G31970	0.347142	5.44296	10.116	0.00839797	0.262709
AT3G27180	0.538309	3.07461	10.112	0.00840736	0.262785
AT1G64600	0.858758	1.79318	10.1072	0.00841885	0.262928
AT5G02580	-3.14153	1.08917	10.4906	0.00845793	0.263931
AT1G15410	0.395916	5.39809	10.0858	0.00847046	0.264104
AT3G21750	-0.382833	6.20424	10.0782	0.00848888	0.264461
AT2G07690	0.458971	3.23107	10.0705	0.00850747	0.264822
AT2G31200	0.536289	6.59088	10.0674	0.00851507	0.264841
AT1G31290	-0.409754	5.92873	10.0637	0.00852416	0.264864
AT5G55240	0.44396	5.95501	10.0614	0.00852979	0.264864
AT3G52790	-3.95145	3.45063	12.3725	0.00853722	0.264877
AT2G18540	0.622765	5.85877	10.0372	0.00858892	0.266264
AT4G33300	-0.339225	5.61039	10.0194	0.00863272	0.267403
AT1G01550	-0.292034	8.20541	10.0112	0.00865307	0.267638
AT2G03505	-0.408217	5.50506	10.0106	0.00865444	0.267638
AT1G64280	0.451302	3.28635	10.0058	0.00866648	0.267791
AT5G58370	0.773029	1.85765	9.99796	0.0086859	0.268173
AT1G05300	-0.793469	1.63373	9.99463	0.00869419	0.26821
AT1G80130	-0.463956	6.4817	9.98636	0.00871483	0.268628
AT1G20693	-0.560411	8.33248	9.98319	0.00872276	0.268654
AT2G38750	0.613587	2.71602	9.97608	0.00874057	0.268984
AT2G31410	0.547446	5.75654	9.97296	0.00874839	0.269006
AT1G61740	-0.843761	1.8234	9.94789	0.00881159	0.270513
AT5G24240	-0.51135	3.38743	9.94786	0.00881169	0.270513
AT5G07280	-0.366145	6.23478	9.92865	0.00886047	0.271791
AT1G73000	0.809108	3.68251	9.92108	0.00887978	0.272162
AT2G19730	0.326139	7.83371	9.90675	0.00891651	0.272817
AT1G18540	0.443898	8.19439	9.90591	0.00891867	0.272817
AT1G67430	0.422236	8.78745	9.90233	0.00892785	0.272817
AT5G36680	-9.31278	-0.408381	15.9263	0.00892994	0.272817
AT5G59960	0.450007	5.92557	9.88973	0.00896032	0.273524
AT5G02500	-0.479151	9.79527	9.88091	0.00898314	0.27382
AT1G61580	0.541668	3.53313	9.8804	0.00898445	0.27382
AT1G19450	-0.501886	5.34314	9.86737	0.00901831	0.274402
AT1G01600	-1.14461	0.968594	9.86554	0.00902306	0.274402
AT4G10150	0.591011	4.58548	9.86468	0.00902529	0.274402
AT2G32790	-3.56731	0.505047	9.86147	0.00903366	0.274436
AT1G02580	1.02527	1.77031	9.84145	0.00908605	0.275807
AT1G28700	-1.17375	2.99248	10.064	0.00910553	0.276177
AT1G16180	-0.428628	8.26719	9.81701	0.0091505	0.277186
AT2G39670	0.493291	3.43304	9.8159	0.00915344	0.277186
AT3G09910	0.608302	4.58534	9.80739	0.00917601	0.277245
AT1G18250	-1.12618	2.1335	9.80713	0.00917669	0.277245
AT1G47610	-0.709884	6.62119	9.97413	0.00917734	0.277245
AT5G03340	-0.337097	5.62295	9.77593	0.00926004	0.27952
AT2G15910	0.468283	4.27714	9.76785	0.00928177	0.279953
AT5G12950	-0.583301	6.81554	9.76433	0.00929125	0.280016
AT2G28400	0.726426	6.18633	9.942	0.00932222	0.280522
AT1G28380	-0.477305	3.6763	9.75264	0.00932283	0.280522
AT4G17500	1.17932	4.15383	10.5122	0.00935844	0.281055
AT4G32390	-0.436546	5.93518	9.73809	0.00936233	0.281055
AT1G02610	1.06168	1.25557	9.73791	0.0093628	0.281055
AT1G80180	0.658677	2.35794	9.72957	0.00938552	0.281514
AT1G77610	-0.475156	5.53786	9.72031	0.00941086	0.28205
AT5G52310	0.91612	2.10718	9.71369	0.00942898	0.282142
AT3G48930	0.415465	7.91763	9.71367	0.00942904	0.282142
AT2G26530	-2.58384	-0.324413	9.7084	0.00944352	0.282142
AT5G06780	0.412624	4.58784	9.70632	0.00944923	0.282142
AT5G24820	-7.52607	-1.98504	12.0816	0.00946481	0.282142
AT3G03900	-0.489364	3.62246	9.6994	0.00946828	0.282142
AT4G27140	1.15384	10.1954	10.712	0.00946858	0.282142
AT4G39260	0.536444	8.2491	9.6933	0.00948512	0.282142
AT2G18340	-7.73517	-1.49717	10.5438	0.00949478	0.282142
AT3G48980	-0.48919	4.02779	9.68847	0.00949848	0.282142
AT3G47410	0.553051	3.65347	9.68615	0.00950491	0.282142
AT2G00590	-2.81778	-0.55432	9.6843	0.00951004	0.282142
AT3G18100	0.874119	1.76764	9.68404	0.00951075	0.282142
AT2G02955	0.775683	1.91342	9.67936	0.00952373	0.282306
AT2G24260	0.336773	7.19975	9.66887	0.0095529	0.282949
AT3G17465	0.545982	3.66363	9.66374	0.00956722	0.283111
AT3G04181	-0.758392	2.08513	9.66156	0.0095733	0.283111
AT2G32720	-0.435725	5.77399	9.6576	0.00958438	0.283218
AT2G47560	-0.921889	1.91978	9.65432	0.00959357	0.283268
AT1G51035	-0.413371	5.76908	9.64693	0.00961427	0.283659
AT5G56870	0.861547	5.64089	10.1799	0.0096318	0.283794
AT4G34555	0.433656	5.29404	9.63997	0.00963385	0.283794
AT2G38260	0.39699	4.62083	9.63421	0.00965006	0.284051
AT1G79490	0.541862	2.5465	9.63151	0.00965769	0.284054
AT1G34030	0.42256	7.34755	9.62725	0.00966973	0.284071
AT1G73210	0.413766	5.5021	9.626	0.00967326	0.284071
AT5G48240	0.593077	3.64935	9.61708	0.00969852	0.284559
AT4G10450	0.417406	4.99214	9.61161	0.00971405	0.284559
AT3G25520	0.362948	8.61579	9.60933	0.00972053	0.284559
AT3G17840	-0.492276	6.16741	9.60636	0.00972898	0.284559
AT2G35710	-1.39827	1.33035	9.60437	0.00973467	0.284559
AT2G39050	-0.401625	5.18648	9.60185	0.00974183	0.284559
AT3G22970	0.32834	5.16964	9.60164	0.00974244	0.284559
AT2G07585	-10.3735	-1.57841	11.9183	0.00978246	0.285508
AT5G52540	-0.44581	5.18324	9.58176	0.00979934	0.285546
AT2G16500	-0.438523	6.45406	9.58052	0.00980289	0.285546
AT3G28690	0.393745	6.02208	9.57931	0.00980638	0.285546
AT5G39220	0.376301	6.65236	9.57457	0.00982	0.285723
AT5G50630	-0.523889	3.96923	9.56647	0.00984336	0.285873
AT3G17100	-0.466233	4.64031	9.56621	0.00984412	0.285873
AT3G14420	-0.475513	5.0205	9.56188	0.00985664	0.285873
AT5G61230	0.301812	5.55581	9.56068	0.0098601	0.285873
AT2G32990	-0.562315	6.4894	9.55517	0.00987604	0.285873
AT1G58170	-2.83624	0.178402	9.55512	0.0098762	0.285873
AT2G25060	-1.4366	2.93325	10.1879	0.00988031	0.285873
AT2G14740	-0.467031	4.48569	9.55191	0.00988552	0.285873
AT2G17760	-0.482926	6.26538	9.54526	0.00990484	0.286213
AT1G02370	0.633825	2.75876	9.53978	0.0099208	0.2863
AT3G02900	0.39469	5.4166	9.53904	0.00992295	0.2863
AT2G04240	0.524861	4.96446	9.53434	0.00993664	0.286476
AT2G37860	0.393667	4.62279	9.52767	0.00995616	0.286704
AT5G39740	0.318068	8.62713	9.52647	0.00995966	0.286704
AT5G66150	-1.07247	3.00807	9.65385	0.00999037	0.287159
AT5G64730	-0.571254	3.32882	9.51591	0.00999064	0.287159
AT2G22240	-0.354926	5.92653	9.50962	0.0100091	0.287422
AT2G17290	-0.446985	4.58994	9.50624	0.0100191	0.287422
AT2G01910	0.430596	5.18596	9.50507	0.0100225	0.287422
AT5G46330	1.03842	2.03716	9.50225	0.0100309	0.287443
AT4G35100	-0.698275	4.19233	9.49679	0.010047	0.287613
AT4G07825	0.584338	3.08987	9.49413	0.0100549	0.287613
AT4G38790	-0.407497	5.52967	9.49254	0.0100596	0.287613
AT4G19450	-0.326396	5.59868	9.48909	0.0100698	0.287688
AT5G19540	0.50619	5.71461	9.48594	0.0100792	0.287738
AT2G27790	0.600079	2.20321	9.47787	0.0101032	0.288207
AT1G46554	0.610348	2.75827	9.47514	0.0101113	0.288212
AT1G07250	-0.390042	5.31536	9.4727	0.0101186	0.288212
AT2G16400	0.458907	2.87328	9.44843	0.0101913	0.290065
AT3G13720	-0.480113	4.40654	9.44058	0.0102149	0.290196
AT3G15690	-0.309654	5.9645	9.43769	0.0102236	0.290196
AT1G29820	0.338914	6.60562	9.43648	0.0102273	0.290196
AT1G06290	-0.53006	4.93672	9.4331	0.0102375	0.290196
AT5G56620	0.720778	2.63099	9.43274	0.0102386	0.290196
AT3G01800	0.517476	3.61628	9.43167	0.0102419	0.290196
AT5G34940	-0.544473	2.3798	9.42778	0.0102536	0.290313
AT4G12910	-0.634218	5.8256	9.45399	0.0102831	0.29093
AT1G77420	-0.449165	3.5576	9.41181	0.0103022	0.291252
AT3G56850	0.292418	5.94408	9.40926	0.0103099	0.291254
AT1G77150	1.89031	0.346557	9.38435	0.0103863	0.292687
AT1G27770	-0.638189	6.46309	9.41483	0.0104094	0.292687
AT3G15760	-1.30301	1.04316	9.37617	0.0104115	0.292687
AT1G51340	-0.425597	5.26047	9.37425	0.0104174	0.292687
AT5G50000	0.466654	3.29187	9.37166	0.0104254	0.292687
AT2G19200	4.33267	0.174911	9.37127	0.0104266	0.292687
AT5G28770	0.745677	2.4438	9.36768	0.0104377	0.292687
AT3G01640	-0.55421	2.79887	9.36648	0.0104414	0.292687
AT1G60640	0.504392	3.27849	9.36455	0.0104474	0.292687
AT5G41570	-4.98444	1.18367	10.1685	0.0104482	0.292687
AT4G30620	0.481287	3.37954	9.36306	0.010452	0.292687
AT5G22090	-0.557491	4.66537	9.36262	0.0104534	0.292687
AT4G15780	0.381396	5.39107	9.35704	0.0104707	0.292956
AT1G72900	7.98139	-1.82073	10.1558	0.0104823	0.293063
AT1G14950	0.905773	10.1475	9.87104	0.0104911	0.293094
AT5G16750	0.608728	3.44028	9.34481	0.0105088	0.293371
AT5G38890	0.542564	2.88386	9.33814	0.0105296	0.29372
AT1G64650	-0.43289	5.32481	9.33584	0.0105368	0.29372
AT3G63170	-0.355451	5.03446	9.32839	0.0105602	0.293941
AT5G53270	5.80012	-0.783852	10.1264	0.0105622	0.293941
AT1G02670	0.61944	2.16764	9.32589	0.010568	0.293941
AT2G41660	-3.30198	-0.582468	9.31712	0.0105956	0.294492
AT4G38740	-0.352637	7.37195	9.31115	0.0106144	0.294652
AT4G25570	-0.456531	5.45464	9.30968	0.0106191	0.294652
AT3G06350	-0.330973	5.5138	9.30664	0.0106287	0.294652
AT5G59430	0.352332	5.25541	9.30267	0.0106413	0.294652
AT3G04730	-0.660937	3.17144	9.30226	0.0106425	0.294652
AT3G21690	-0.797671	3.25174	9.29645	0.010661	0.294652
AT5G60710	-0.400935	4.92307	9.29574	0.0106632	0.294652
AT1G20870	0.458986	3.29931	9.29563	0.0106636	0.294652
AT1G74410	-0.406581	3.79582	9.29265	0.010673	0.294698
AT3G60360	0.442719	3.00103	9.28969	0.0106824	0.294744
AT2G47680	0.889761	2.87185	9.26648	0.0107566	0.296573
AT1G48260	0.656789	2.91233	9.26303	0.0107677	0.296663
AT1G30500	0.422716	4.53863	9.25082	0.010807	0.297529
AT5G08380	-0.621124	2.91912	9.24258	0.0108336	0.297936
AT1G55130	-0.584173	4.27363	9.23996	0.0108421	0.297936
AT1G05230	-0.596294	4.95726	9.2377	0.0108494	0.297936
AT5G17330	-0.710697	2.94971	9.23652	0.0108532	0.297936
AT2G26640	-0.367301	4.74855	9.23174	0.0108687	0.298146
AT3G57062	-0.54465	2.70849	9.22907	0.0108774	0.298148
AT2G24570	-0.726238	3.92667	9.22687	0.0108845	0.298148
AT4G23330	0.55349	3.01889	9.22038	0.0109057	0.298511
AT1G12050	-0.379518	6.63276	9.20524	0.0109552	0.29964
AT1G13570	0.313176	5.67798	9.20294	0.0109627	0.29964
AT1G22790	0.380497	4.95918	9.19371	0.010993	0.30006
AT1G32230	0.324707	6.69118	9.19344	0.0109939	0.30006
AT2G43760	0.493203	5.19064	9.18612	0.0110181	0.300341
AT3G26920	0.60904	2.46576	9.18551	0.0110201	0.300341
AT1G18520	-0.512953	5.51227	9.17727	0.0110473	0.300867
AT5G45630	1.26527	4.49	10.2216	0.0110559	0.300885
AT1G34020	-0.516911	3.66308	9.16965	0.0110726	0.301122
AT1G64450	-0.943841	2.64969	9.15932	0.011107	0.30148
AT4G32140	-0.490858	4.07791	9.15916	0.0111075	0.30148
AT5G02450	0.477363	7.03074	9.15851	0.0111096	0.30148
AT4G36730	0.380681	4.75825	9.1463	0.0111504	0.302371
AT4G29400	0.453178	3.69315	9.13526	0.0111875	0.303132
AT1G12000	-0.312254	7.17835	9.13317	0.0111945	0.303132
AT4G15510	0.519383	2.76075	9.12832	0.0112108	0.303356
AT5G43630	-0.894533	2.27457	9.12042	0.0112375	0.303861
AT1G63190	3.75986	-0.140516	9.11516	0.0112553	0.304125
AT3G23900	0.350821	5.06592	9.10745	0.0112814	0.304614
AT1G27435	0.338819	4.74623	9.10366	0.0112943	0.304725
AT2G14520	0.65616	2.60675	9.09996	0.0113068	0.304725
AT5G67330	-0.363771	5.54197	9.09807	0.0113133	0.304725
AT1G64760	-0.71029	2.69268	9.09677	0.0113177	0.304725
AT3G47680	0.649913	3.17307	9.09041	0.0113394	0.305093
AT2G29650	-0.616654	2.70158	9.08348	0.0113631	0.305361
AT2G36950	0.673465	5.8318	9.2214	0.0113716	0.305361
AT2G27500	-0.453642	5.35443	9.0774	0.0113839	0.305361
AT2G37080	-0.396065	5.3733	9.07526	0.0113913	0.305361
AT5G50520	-0.522382	3.96447	9.07511	0.0113918	0.305361
AT1G01730	-0.348816	5.47021	9.07148	0.0114043	0.305361
AT1G24650	-1.6848	0.435688	9.07104	0.0114058	0.305361
AT4G30880	-1.21727	5.3587	10.2516	0.0114344	0.305804
AT1G53560	-0.423657	4.39625	9.06155	0.0114385	0.305804
AT1G02130	-0.362911	5.63117	9.05366	0.0114657	0.306316
AT1G04590	0.346422	4.537	9.04624	0.0114915	0.306592
AT3G02400	0.600989	2.55828	9.04601	0.0114922	0.306592
AT1G09520	0.410379	3.79101	9.03047	0.0115463	0.307728
AT2G33860	0.274525	5.79614	9.02662	0.0115597	0.307728
AT1G11190	0.384744	6.92285	9.02598	0.011562	0.307728
AT4G11010	0.301859	6.85893	9.02446	0.0115673	0.307728
AT1G64000	-7.11861	1.24387	11.2309	0.0115877	0.307897
AT5G08460	-0.398479	5.98213	9.01743	0.0115919	0.307897
AT5G05250	0.55049	4.55478	9.01424	0.0116031	0.307897
AT5G56630	-0.451496	4.17007	9.00772	0.011626	0.307897
AT1G15910	0.380663	6.17872	9.00611	0.0116317	0.307897
AT1G62333	-0.397257	10.2214	9.00396	0.0116393	0.307897
AT5G12330	1.00364	1.758	9.00123	0.0116489	0.307897
AT3G11390	-7.94117	-2.22884	11.0771	0.0116534	0.307897
AT1G62500	-1.04713	6.39236	9.90075	0.0116699	0.307897
AT1G10030	-0.379741	3.72973	8.99458	0.0116724	0.307897
AT1G65270	-0.349884	5.95863	8.99318	0.0116773	0.307897
AT5G52650	0.362812	7.65817	8.99277	0.0116787	0.307897
AT5G47880	0.298907	6.7795	8.9926	0.0116793	0.307897
AT5G47920	0.550046	4.43492	8.97875	0.0117285	0.308977
AT1G61570	0.487406	5.19894	8.97455	0.0117434	0.309151
AT3G18780	-0.428143	4.6104	8.97232	0.0117514	0.309151
AT2G26190	-0.563866	3.533	8.96979	0.0117604	0.309164
AT1G80550	0.415889	3.48634	8.9676	0.0117682	0.309164
AT3G52370	0.342307	7.3873	8.96172	0.0117892	0.309501
AT1G27045	-1.05413	2.37312	8.95836	0.0118012	0.309602
AT2G07675	1.10466	2.73308	9.06552	0.0118199	0.309877
AT5G57000	0.481701	3.75302	8.94803	0.0118383	0.309988
AT1G22500	-1.27084	1.18673	8.94742	0.0118405	0.309988
AT5G48880	0.376753	7.41837	8.93671	0.011879	0.310738
AT1G28430	9.85792	-1.80882	10.9827	0.011891	0.310738
AT4G40045	-0.402412	3.73642	8.93265	0.0118937	0.310738
AT1G04190	0.305899	4.90686	8.92947	0.0119052	0.310824
AT3G56080	-0.756292	2.36295	8.92141	0.0119344	0.311142
AT5G23740	0.457026	7.52935	8.91938	0.0119418	0.311142
AT3G56290	-1.08643	2.56099	8.92609	0.0119428	0.311142
AT5G55960	-0.617277	2.79921	8.91485	0.0119582	0.311142
AT3G61490	-0.802031	3.0575	8.91479	0.0119585	0.311142
AT2G30580	0.326779	5.0677	8.90874	0.0119805	0.311375
AT3G28910	-0.555471	3.2307	8.90733	0.0119856	0.311375
AT3G45443	0.598224	2.78655	8.9037	0.0119989	0.311375
AT2G01600	-0.362481	6.17325	8.90243	0.0120035	0.311375
AT3G50630	-0.485224	3.64644	8.89922	0.0120152	0.311375
AT3G17170	0.866262	1.77252	8.89881	0.0120167	0.311375
AT1G63980	0.359961	5.6408	8.88484	0.012068	0.312433
AT1G01790	-0.853258	2.03399	8.88107	0.0120819	0.312433
AT2G41410	-0.510418	7.67496	8.88063	0.0120835	0.312433
AT3G49380	-0.938383	3.94593	9.18704	0.0120906	0.312433
AT4G21170	0.999998	1.1965	8.87632	0.0120994	0.312447
AT2G29990	-0.387367	3.8085	8.86448	0.0121431	0.313364
AT5G11240	0.521988	3.52821	8.86147	0.0121543	0.313438
AT5G42820	0.334997	5.54485	8.85374	0.012183	0.313906
AT1G56090	0.583589	3.4461	8.85213	0.012189	0.313906
AT4G32720	0.31962	5.90781	8.84919	0.0121999	0.313975
AT2G37240	-0.423914	4.48411	8.84455	0.0122172	0.314038
AT4G35740	0.401102	3.54733	8.84408	0.012219	0.314038
AT1G73410	-6.56159	-0.142304	9.56856	0.0122277	0.314049
AT5G05987	-0.391467	4.55427	8.83491	0.0122533	0.314492
AT2G36900	0.435406	4.41425	8.82949	0.0122736	0.314698
AT5G49910	-0.5231	7.17195	8.82834	0.0122779	0.314698
AT1G72370	0.325156	9.03149	8.82353	0.012296	0.314766
AT5G02460	-0.838618	2.25097	8.82321	0.0122972	0.314766
AT2G37190	0.42521	6.80019	8.8192	0.0123123	0.314939
AT1G05490	-0.557915	5.14039	8.80273	0.0123745	0.316192
AT4G30150	0.492181	3.02336	8.79606	0.0123997	0.316192
AT1G11240	0.55435	5.0784	8.79545	0.0124021	0.316192
AT3G25160	-0.338162	5.2144	8.79523	0.0124029	0.316192
AT3G10800	-0.349923	6.26302	8.79522	0.012403	0.316192
AT1G73750	0.523998	4.82744	8.79088	0.0124194	0.316275
AT2G22870	0.570147	2.96664	8.78873	0.0124276	0.316275
AT2G34340	0.840774	2.20121	8.78338	0.012448	0.316275
AT1G15420	0.431587	4.30964	8.78213	0.0124528	0.316275
AT5G41990	-0.381662	5.02482	8.78204	0.0124531	0.316275
AT1G67570	-0.982175	1.27361	8.77932	0.0124635	0.316275
AT3G50620	-0.353954	5.05465	8.77902	0.0124647	0.316275
AT5G41080	-0.429336	7.15093	8.76594	0.0125148	0.317334
AT5G27460	0.43718	2.91103	8.75448	0.0125589	0.318239
AT2G17360	0.317456	7.95347	8.74084	0.0126116	0.319361
AT2G14900	-0.471816	3.81203	8.73813	0.0126221	0.319414
AT1G07887	-5.20455	2.41474	11.12	0.0127246	0.321498
AT5G03795	-0.325669	6.26771	8.7098	0.0127325	0.321498
AT5G04230	-1.43275	0.920386	8.70882	0.0127364	0.321498
AT2G28120	-0.456083	5.96547	8.70831	0.0127384	0.321498
AT5G54980	-0.880441	2.90149	8.70514	0.0127508	0.321597
AT5G66860	0.410353	4.45196	8.70254	0.012761	0.321641
AT5G56980	-0.575259	5.83861	8.69852	0.0127768	0.321825
AT2G47895	-0.81931	1.89672	8.69217	0.0128018	0.322241
AT1G17590	0.726469	2.04948	8.68185	0.0128426	0.322986
AT3G50910	-0.415262	4.90683	8.68037	0.0128485	0.322986
AT5G48380	-0.446479	4.12079	8.67537	0.0128683	0.32327
AT5G16460	1.27441	1.05305	8.66919	0.0128929	0.323486
AT4G31830	0.636849	4.70478	8.6689	0.012894	0.323486
AT5G52420	-0.377484	4.78999	8.66096	0.0129257	0.324065
AT4G31370	-1.80964	4.49044	10.4816	0.0129768	0.325132
AT3G53260	-0.434707	6.1809	8.64187	0.0130021	0.32555
AT2G19385	0.562447	2.57808	8.63252	0.0130397	0.326097
AT1G75420	0.341028	4.00148	8.62969	0.0130511	0.326097
AT5G09570	0.672347	2.88306	8.62878	0.0130548	0.326097
AT2G46160	-0.888648	1.66743	8.6279	0.0130583	0.326097
AT1G16000	0.670643	2.47685	8.62512	0.0130696	0.326163
AT3G48460	-0.746816	4.34024	8.73739	0.013097	0.326545
AT1G62210	0.604172	8.2948	8.6277	0.0131061	0.326545
AT3G16280	-0.549345	3.12562	8.61495	0.0131108	0.326545
AT3G43430	-0.903825	1.65277	8.6084	0.0131374	0.326598
AT1G28100	0.602073	3.06701	8.60823	0.0131381	0.326598
AT3G23470	0.561002	2.56578	8.60807	0.0131387	0.326598
AT5G56500	-0.323308	6.04729	8.60151	0.0131654	0.326835
AT2G37600	0.441733	6.02171	8.5988	0.0131765	0.326835
AT4G37790	-0.426616	4.62277	8.5988	0.0131765	0.326835
AT1G65560	-0.459642	4.61478	8.59726	0.0131828	0.326835
AT3G05905	-8.93303	-1.35595	13.1637	0.013217	0.327468
AT5G59845	-0.463395	8.89442	8.58301	0.0132411	0.327745
AT5G06865	-8.37708	-1.77359	10.487	0.0132455	0.327745
AT1G07400	-2.03283	6.6584	10.7498	0.0132679	0.328085
AT5G12420	-2.1736	3.41031	10.034	0.0132816	0.328212
AT1G15825	0.752954	2.58064	8.56978	0.0132956	0.328342
AT4G32915	0.496414	2.83488	8.56617	0.0133105	0.328496
AT5G65660	0.449091	4.00825	8.56159	0.0133294	0.328647
AT1G20430	0.381743	5.53082	8.56026	0.0133349	0.328647
AT4G37260	-0.303065	7.64689	8.5584	0.0133426	0.328647
AT2G02970	-0.395419	4.69623	8.54793	0.0133861	0.329497
AT3G08590	-0.288605	7.90005	8.5459	0.0133945	0.329497
AT3G45870	-0.502232	3.45503	8.54103	0.0134148	0.329718
AT3G52040	0.403646	4.68677	8.53957	0.0134209	0.329718
AT2G47070	-0.463387	5.29554	8.52557	0.0134795	0.330942
AT1G05850	-0.336329	9.83848	8.51854	0.013509	0.331088
AT5G25210	0.737908	2.34144	8.51812	0.0135108	0.331088
AT2G03280	0.570749	2.45936	8.51781	0.0135121	0.331088
AT2G32560	-0.58108	3.26891	8.51583	0.0135204	0.331088
AT4G36090	0.633868	2.74885	8.50716	0.0135569	0.331769
AT1G55730	-0.447231	4.03449	8.50135	0.0135815	0.332104
AT5G55360	-0.484507	4.11192	8.49977	0.0135882	0.332104
AT2G47730	-0.479343	8.73869	8.48849	0.0136361	0.333059
AT5G02160	0.543573	4.02016	8.48413	0.0136546	0.333297
AT5G54400	-0.514637	4.45744	8.47558	0.0136911	0.333972
AT1G62220	-0.614945	10.5704	8.47252	0.0137042	0.334076
AT1G49960	-6.78364	1.84562	10.8349	0.0137466	0.334734
AT1G04220	-0.468931	8.14192	8.46113	0.013753	0.334734
AT5G56600	0.39942	5.13341	8.46004	0.0137576	0.334734
AT3G53740	0.464323	7.33057	8.45733	0.0137693	0.334803
AT3G21510	-0.664333	3.05159	8.44474	0.0138236	0.335783
AT2G16245	-7.23539	-0.808742	9.11408	0.0138273	0.335783
AT3G54366	-0.357353	5.32353	8.43967	0.0138455	0.335873
AT5G11580	0.346018	4.94674	8.43891	0.0138488	0.335873
AT1G59650	0.391503	3.56532	8.43199	0.0138788	0.336159
AT1G63260	0.818098	3.51862	8.43764	0.0138817	0.336159
AT5G48412	0.475013	5.97709	8.42825	0.013895	0.336159
AT1G14685	0.3396	5.2777	8.42681	0.0139013	0.336159
AT1G74060	0.454671	7.85122	8.42598	0.0139049	0.336159
AT3G18760	0.425941	3.54684	8.419	0.0139353	0.336679
AT1G04820	0.278417	8.96508	8.4157	0.0139497	0.336716
AT5G25265	-0.303092	6.68905	8.41457	0.0139547	0.336716
AT5G43760	-0.980417	2.83402	8.40638	0.0139905	0.336812
AT2G43340	0.42049	4.65694	8.4051	0.0139961	0.336812
AT1G05510	0.663318	7.39799	8.54756	0.0139993	0.336812
AT2G29540	0.544389	3.25907	8.40379	0.0140019	0.336812
AT1G21620	0.965221	2.25891	8.40351	0.0140031	0.336812
AT4G37520	0.487342	10.191	8.38871	0.0140682	0.338164
AT5G19220	-0.597367	4.21938	8.38143	0.0141004	0.338723
AT4G12840	0.418504	5.58557	8.37796	0.0141158	0.338876
AT2G28620	-0.645246	2.9103	8.37589	0.0141249	0.338882
AT3G06590	-0.308989	4.5421	8.36938	0.0141538	0.339263
AT3G02360	-0.284554	8.0093	8.36824	0.0141589	0.339263
AT3G20330	0.340886	4.55211	8.36627	0.0141677	0.339263
AT5G44120	0.559981	11.9123	8.35527	0.0142167	0.339992
AT5G06750	-0.543148	3.2266	8.35479	0.0142188	0.339992
AT3G46780	0.379517	4.34527	8.3534	0.014225	0.339992
AT4G31240	-0.387386	4.77745	8.34808	0.0142489	0.340347
AT2G25210	0.426109	6.34671	8.33627	0.0143019	0.341398
AT2G26975	-1.04813	0.984997	8.32979	0.0143311	0.341879
AT1G75180	-0.484856	3.6674	8.32272	0.014363	0.342425
AT4G34510	-3.75877	1.64321	9.50301	0.0143948	0.342968
AT3G12050	-0.419721	6.41747	8.30743	0.0144323	0.34351
AT1G03870	-2.07788	0.979545	8.304	0.014448	0.34351
AT1G17420	-0.545101	5.21266	8.30286	0.0144532	0.34351
AT3G49010	0.347982	8.43623	8.30271	0.0144538	0.34351
AT2G37390	0.430847	5.37006	8.30021	0.0144652	0.343517
AT5G22320	0.390953	4.04805	8.29867	0.0144723	0.343517
AT2G01430	-0.393257	4.72311	8.26992	0.0146041	0.34592
AT2G43290	-0.495066	7.27041	8.26937	0.0146067	0.34592
AT1G22170	-0.404587	4.81555	8.2693	0.014607	0.34592
AT1G21400	-0.318408	7.42645	8.26735	0.014616	0.34592
AT2G16600	0.451783	7.96406	8.26667	0.0146192	0.34592
AT5G44790	-0.418649	5.46355	8.25614	0.0146679	0.346856
AT3G12900	2.24762	0.726053	8.25412	0.0146773	0.346862
AT5G10770	-0.450146	5.01753	8.25189	0.0146876	0.346887
AT5G50810	0.485204	4.17772	8.24995	0.0146966	0.346887
AT5G02770	0.413966	5.73404	8.22843	0.0147971	0.348869
AT1G05620	0.359361	4.9821	8.228	0.0147991	0.348869
AT4G19380	-0.491055	7.3964	8.22456	0.0148152	0.349032
AT3G03125	2.36577	-0.518364	8.22048	0.0148343	0.349266
AT2G19740	0.463324	6.38364	8.21517	0.0148593	0.349638
AT3G63530	-0.532805	2.82442	8.19828	0.0149391	0.351296
AT3G22310	0.653708	3.6974	8.18252	0.015014	0.352839
AT4G31550	-0.465798	4.70777	8.17401	0.0150546	0.353574
AT2G44260	1.47943	5.30669	9.60491	0.0150715	0.35375
AT3G09210	0.660046	3.15255	8.16304	0.0151072	0.354369
AT1G28280	-0.383459	5.01749	8.14888	0.0151754	0.354926
AT3G53020	0.412435	8.59477	8.14681	0.0151854	0.354926
AT1G74270	0.457542	6.31655	8.14548	0.0151918	0.354926
AT4G11140	-4.12369	-1.43085	8.14527	0.0151929	0.354926
AT5G13360	0.438276	4.27702	8.14403	0.0151988	0.354926
AT2G23290	-0.478295	4.2885	8.14364	0.0152007	0.354926
AT5G10300	0.32897	6.85264	8.14202	0.0152086	0.354926
AT1G47960	0.658315	5.73862	8.27688	0.0152117	0.354926
AT3G07860	0.684164	2.48717	8.14064	0.0152153	0.354926
AT5G27420	-0.782033	2.72639	8.1364	0.0152358	0.354992
AT2G47650	-0.355244	6.34868	8.13542	0.0152405	0.354992
AT3G16080	0.318559	6.59922	8.13426	0.0152462	0.354992
AT1G15690	-0.363187	8.6307	8.13007	0.0152666	0.355115
AT3G14620	-0.853361	2.77572	8.12697	0.0152816	0.355115
AT2G26900	-0.271554	5.15032	8.12436	0.0152944	0.355115
AT5G44070	-0.447181	4.15934	8.12364	0.0152978	0.355115
AT1G52300	0.412592	7.79208	8.12354	0.0152984	0.355115
AT3G02550	-0.539735	6.93505	8.12153	0.0153082	0.355125
AT5G16120	0.351977	4.86791	8.11371	0.0153464	0.355793
AT4G32420	0.352187	4.63109	8.11111	0.0153591	0.35587
AT5G54160	-0.323036	8.40859	8.10202	0.0154037	0.356685
AT3G55390	-0.34633	3.62287	8.09855	0.0154207	0.356863
AT2G23760	-0.621267	4.32474	8.08532	0.015486	0.357985
AT1G52780	-0.378797	4.74505	8.08315	0.0154967	0.357985
AT2G42880	0.380793	5.69773	8.08099	0.0155075	0.357985
AT4G10390	0.559199	2.54438	8.07929	0.0155159	0.357985
AT2G36295	-2.89264	3.42127	9.2672	0.0155178	0.357985
AT3G63400	0.33208	4.74019	8.07679	0.0155283	0.357985
AT5G04800	0.33652	6.12383	8.07508	0.0155368	0.357985
AT5G37000	-0.786058	2.55098	8.07345	0.0155448	0.357985
AT5G63140	-0.414592	3.42318	8.06863	0.0155688	0.358319
AT2G20020	0.501117	3.12207	8.0638	0.0155929	0.358656
AT3G08520	0.556018	6.59146	8.05153	0.0156542	0.359847
AT2G14210	0.551774	3.49172	8.04237	0.0157002	0.360685
AT4G10020	0.595385	4.00824	8.03813	0.0157215	0.360784
AT2G26800	-0.273621	5.10949	8.03774	0.0157235	0.360784
AT5G06610	0.501342	4.16998	8.0321	0.0157519	0.360934
AT1G75380	0.371349	7.3191	8.03036	0.0157607	0.360934
AT1G76240	2.2505	-0.0793999	8.03012	0.0157619	0.360934
AT3G26790	0.38695	7.24235	8.02888	0.0157682	0.360934
AT5G23130	-0.469389	3.11478	8.01708	0.015828	0.361897
AT1G47410	1.43032	1.16452	8.0168	0.0158294	0.361897
AT3G54380	0.425775	3.65835	8.01254	0.015851	0.362164
AT5G64280	-0.391984	3.92976	8.01074	0.0158602	0.362164
AT4G35450	0.319057	6.85947	8.00377	0.0158957	0.362449
AT2G47010	-0.787626	1.63912	8.00313	0.015899	0.362449
AT1G19440	-0.43232	5.71978	8.00258	0.0159018	0.362449
AT5G27395	0.531864	3.01183	7.99905	0.0159198	0.362449
AT2G37590	-7.32441	-2.58742	7.99892	0.0159204	0.362449
AT3G15360	-0.313859	4.52483	7.99649	0.0159329	0.362514
AT2G47230	0.558173	3.74104	7.99406	0.0159453	0.362579
AT3G19290	0.491902	3.79827	7.99203	0.0159557	0.362597
AT3G04010	-0.631747	2.73176	7.98843	0.0159742	0.362597
AT5G16650	0.512782	3.98595	7.9883	0.0159748	0.362597
AT4G36380	-0.615023	3.84477	7.98249	0.0160047	0.363057
AT2G30070	-0.467846	6.33275	7.97988	0.0160181	0.36314
AT2G28420	0.662082	5.02797	8.05078	0.0160337	0.36314
AT3G27890	-0.426268	4.65042	7.97548	0.0160408	0.36314
AT5G38410	-0.851764	1.59995	7.97434	0.0160467	0.36314
AT5G03555	-0.376965	4.16408	7.96835	0.0160776	0.363538
AT5G42060	0.48953	3.79198	7.96489	0.0160955	0.363538
AT5G37310	-0.451424	5.47223	7.96395	0.0161004	0.363538
AT1G13030	0.511576	3.10508	7.9619	0.016111	0.363538
AT1G50650	-2.50791	2.09498	9.06747	0.0161123	0.363538
AT5G20280	-0.436434	6.29889	7.95369	0.0161536	0.364255
AT3G52750	-0.383665	3.63689	7.95011	0.0161723	0.364459
AT1G03070	-0.502582	3.4798	7.94564	0.0161956	0.364766
AT3G30290	0.679852	3.40717	7.94325	0.0162081	0.364802
AT3G48500	0.672209	2.76154	7.94164	0.0162164	0.364802
AT3G19553	-0.500156	3.91798	7.9365	0.0162434	0.365191
AT5G61030	0.428836	4.36525	7.93037	0.0162755	0.365696
AT1G65670	2.24723	4.10323	9.70667	0.0163072	0.366192
AT4G01060	-1.03348	1.18674	7.92197	0.0163196	0.366254
AT1G76020	-0.371376	5.84751	7.91615	0.0163503	0.366348
AT3G21250	-0.872399	1.51458	7.9151	0.0163558	0.366348
AT5G05965	-6.06263	-2.19132	7.91316	0.0163661	0.366348
AT5G08415	-0.259469	5.65867	7.91274	0.0163683	0.366348
AT5G42130	-0.404119	3.61515	7.91201	0.0163722	0.366348
AT1G06640	0.369272	4.78387	7.90195	0.0164254	0.366905
AT1G22750	-0.548254	3.19143	7.90029	0.0164342	0.366905
AT3G27330	-0.553624	3.47797	7.90009	0.0164353	0.366905
AT1G13245	-0.543384	2.49134	7.89999	0.0164358	0.366905
AT2G35680	0.287657	6.86002	7.89479	0.0164635	0.367306
AT4G10490	0.479413	5.83479	7.88924	0.016493	0.367748
AT1G51590	-0.375168	4.01533	7.8831	0.0165258	0.368262
AT1G68140	0.308039	5.84255	7.87966	0.0165442	0.368456
AT4G30680	1.2137	1.10701	7.87699	0.0165585	0.368557
AT3G01160	0.37525	3.92587	7.87335	0.016578	0.368775
AT5G08560	0.327214	5.90585	7.86374	0.0166296	0.36937
AT5G46080	-0.477461	3.31194	7.8626	0.0166358	0.36937
AT3G03460	0.489879	2.74531	7.86111	0.0166438	0.36937
AT3G03230	0.409903	5.71515	7.86058	0.0166467	0.36937
AT3G54340	-0.34686	5.79724	7.85931	0.0166535	0.36937
AT3G61630	0.442228	4.6252	7.85719	0.0166649	0.369407
AT5G62350	-0.620582	4.18728	7.85141	0.0166962	0.369883
AT3G60245	0.390318	8.79277	7.84493	0.0167313	0.370445
AT1G32320	-5.92846	-2.5133	8.43157	0.0167413	0.37045
AT4G16410	-0.768503	2.51359	7.83752	0.0167715	0.370708
AT2G04350	-0.387802	6.5125	7.83603	0.0167796	0.370708
AT5G40700	0.484398	5.61153	7.83553	0.0167823	0.370708
AT2G46600	-0.6441	6.04465	7.96043	0.016794	0.370735
AT1G78160	-8.37189	-1.80908	8.4175	0.0168089	0.370735
AT1G80700	0.472145	2.82702	7.82992	0.0168129	0.370735
AT5G40550	0.455708	3.70204	7.8235	0.0168479	0.370977
AT4G31150	0.485615	3.10312	7.82319	0.0168496	0.370977
AT1G28520	0.307904	6.9828	7.82254	0.0168532	0.370977
AT1G78090	-0.679187	1.72552	7.82054	0.0168642	0.371002
AT3G51550	-0.442296	7.1428	7.81667	0.0168853	0.371102
AT1G07830	0.449912	4.19229	7.81241	0.0169087	0.371102
AT1G72040	0.343683	4.94367	7.81016	0.0169211	0.371102
AT1G30070	-0.636793	4.99646	7.86895	0.016938	0.371102
AT1G25410	0.343808	8.26258	7.80705	0.0169382	0.371102
AT5G32450	0.314187	4.82455	7.80655	0.016941	0.371102
AT5G16390	-0.306726	6.51143	7.80605	0.0169437	0.371102
AT4G30996	-0.322355	5.3948	7.80469	0.0169512	0.371102
AT5G12930	-0.478548	3.20087	7.80366	0.0169569	0.371102
AT5G37370	0.343016	5.05609	7.79315	0.0170149	0.372156
AT5G49190	0.344847	9.84323	7.78884	0.0170387	0.372372
AT3G11800	-0.389267	6.1175	7.78782	0.0170444	0.372372
AT4G28360	0.304194	5.07688	7.78248	0.017074	0.372804
AT4G01360	0.562686	8.01558	7.78559	0.0170874	0.372882
AT3G19450	0.312596	6.60797	7.77368	0.017123	0.372976
AT1G30240	0.649532	2.33973	7.77252	0.0171295	0.372976
AT5G57920	-0.455668	5.21058	7.77223	0.0171311	0.372976
AT5G22200	-0.501188	4.55911	7.77222	0.0171311	0.372976
AT5G63030	0.457916	6.71714	7.76327	0.0171811	0.37385
AT5G33320	-0.462865	7.14678	7.76126	0.0171924	0.37388
AT3G51300	-1.00447	3.71719	8.10938	0.0172161	0.374182
AT2G47610	0.369352	7.92421	7.75457	0.0172299	0.374266
AT1G32450	-0.455513	4.36637	7.75065	0.017252	0.374531
AT5G16980	0.354874	4.4027	7.74265	0.017297	0.374879
AT4G25750	-1.5084	1.13899	7.73951	0.0173147	0.374879
AT1G69572	-4.1038	-1.36326	7.73879	0.0173188	0.374879
AT4G12250	-0.459985	6.84797	7.73714	0.0173281	0.374879
AT3G50060	-0.415336	8.09319	7.73677	0.0173302	0.374879
AT2G40330	-0.808443	4.87691	8.08421	0.0173328	0.374879
AT1G18850	0.536226	3.53189	7.73195	0.0173575	0.374879
AT5G64140	0.361946	6.95597	7.73192	0.0173577	0.374879
AT3G04300	0.591405	6.20574	7.77361	0.01737	0.374879
AT1G12650	0.509704	4.40711	7.7283	0.0173782	0.374879
AT3G15730	-0.328539	8.06116	7.72798	0.01738	0.374879
AT5G16830	-0.31615	5.3808	7.72679	0.0173868	0.374879
AT2G37090	-1.29512	5.43141	8.94799	0.0174283	0.375522
AT5G16130	0.338337	7.65311	7.71807	0.0174364	0.375522
AT5G23370	-0.776439	4.18674	7.84177	0.0174538	0.375684
AT4G09160	-0.77248	4.35858	7.89175	0.0174641	0.375691
AT1G50920	0.306959	6.24712	7.7107	0.0174784	0.375785
AT3G15095	0.270809	5.88792	7.70576	0.0175067	0.37618
AT1G55675	-0.457296	3.94864	7.70043	0.0175372	0.376207
AT3G45030	0.367539	6.55153	7.69981	0.0175407	0.376207
AT4G14360	-0.465048	3.83968	7.69923	0.0175441	0.376207
AT5G04160	-0.424266	4.48898	7.6986	0.0175477	0.376207
AT3G12930	0.754269	1.90321	7.69633	0.0175607	0.376275
AT5G04860	-0.366525	4.02388	7.69172	0.0175872	0.376458
AT4G22780	-0.312042	5.76798	7.69138	0.0175892	0.376458
AT3G13772	-0.370411	6.76784	7.6833	0.0176357	0.377242
AT4G34610	-0.807685	2.31958	7.67242	0.0176987	0.378375
AT1G53100	-0.48709	5.12091	7.6689	0.0177191	0.378597
AT3G09520	-1.56477	2.12442	8.05363	0.0177618	0.379295
AT1G02870	0.399765	3.51845	7.65657	0.0177909	0.37941
AT3G29140	-0.583279	1.98322	7.65617	0.0177932	0.37941
AT3G14960	-0.503668	3.0805	7.65549	0.0177972	0.37941
AT1G29300	-0.697138	1.63243	7.64957	0.0178318	0.379572
AT2G37460	-0.377216	8.66988	7.64642	0.0178503	0.379572
AT2G37940	-0.380267	3.84944	7.64048	0.0178851	0.379572
AT3G24080	0.572031	4.37689	7.63809	0.0178991	0.379572
AT4G20140	-0.700826	2.50971	7.63765	0.0179017	0.379572
AT1G48160	0.34401	5.66665	7.6367	0.0179073	0.379572
AT4G18440	0.676141	2.46589	7.63666	0.0179075	0.379572
AT3G02420	-0.304705	4.92109	7.63305	0.0179287	0.379572
AT3G18820	0.338736	7.33186	7.6321	0.0179343	0.379572
AT1G28110	-0.574625	2.65976	7.63194	0.0179353	0.379572
AT5G48500	0.374588	5.90931	7.63153	0.0179377	0.379572
AT4G02860	-0.396576	3.89833	7.63056	0.0179434	0.379572
AT5G65810	-0.502805	3.7544	7.63036	0.0179446	0.379572
AT2G47400	0.439491	7.28925	7.6289	0.0179532	0.379572
AT3G09810	-0.413242	4.39579	7.62634	0.0179683	0.379572
AT5G45340	-0.579735	4.32354	7.6255	0.0179732	0.379572
AT3G11810	-0.339673	5.89726	7.62433	0.0179802	0.379572
AT5G49410	-1.21394	1.26698	7.62349	0.0179852	0.379572
AT5G49040	-0.755182	2.0316	7.61971	0.0180075	0.379734
AT2G23640	0.657775	4.05781	7.6188	0.0180129	0.379734
AT5G51130	0.406861	2.87236	7.59332	0.0181645	0.382718
AT1G29965	0.297446	4.86277	7.5877	0.0181982	0.383213
AT2G28440	0.603695	2.16536	7.57927	0.0182488	0.384066
AT5G42690	-0.632873	5.1098	7.6624	0.018269	0.384105
AT4G39300	0.470913	4.41705	7.57559	0.0182709	0.384105
AT1G74100	-0.337685	5.13427	7.56944	0.018308	0.384515
AT4G27280	-0.440852	9.15951	7.56591	0.0183293	0.384515
AT3G30841	0.302227	5.05472	7.56568	0.0183307	0.384515
AT1G03103	-0.545052	10.7262	7.5655	0.0183318	0.384515
AT1G20260	-0.340242	5.91366	7.55967	0.0183671	0.384515
AT1G23100	0.62698	2.07195	7.55874	0.0183727	0.384515
AT2G04190	9.08075	-2.17386	9.06976	0.0183799	0.384515
AT4G05018	-6.85445	-2.69301	8.10633	0.0183933	0.384515
AT1G22220	-0.7436	1.63152	7.55436	0.0183993	0.384515
AT1G64950	-0.345108	5.2711	7.55334	0.0184055	0.384515
AT3G48250	1.01245	1.42075	7.55297	0.0184078	0.384515
AT1G71720	0.500364	3.22599	7.55223	0.0184122	0.384515
AT5G64310	-0.402196	7.27517	7.54603	0.0184499	0.38509
AT4G01560	0.419479	4.59973	7.54119	0.0184795	0.385495
AT5G03170	-1.00429	3.50867	7.83839	0.0184953	0.385612
AT2G30550	-0.637247	4.0542	7.52906	0.0185537	0.386617
AT3G60680	-0.381603	3.20707	7.52273	0.0185926	0.387215
AT4G16850	-0.60275	2.11468	7.517	0.0186279	0.387697
AT2G40550	0.555406	2.92538	7.51427	0.0186447	0.387697
AT1G76890	-1.15073	2.29014	7.57342	0.0186465	0.387697
AT2G26515	-7.72199	-1.98073	8.05186	0.0186892	0.387723
AT1G20330	-0.46438	6.55771	7.50619	0.0186946	0.387723
AT3G53940	0.666286	2.73603	7.50421	0.0187068	0.387723
AT5G46780	-0.945107	1.40839	7.50395	0.0187085	0.387723
AT1G59820	-0.605969	4.17796	7.50307	0.0187139	0.387723
AT4G07410	0.288034	5.05771	7.50303	0.0187142	0.387723
AT2G22170	0.522923	6.34135	7.50079	0.0187281	0.387723
AT4G36945	-0.341359	4.78747	7.49879	0.0187405	0.387723
AT3G56510	0.293659	5.10776	7.49857	0.0187418	0.387723
AT5G10890	-8.30458	-2.26249	8.9868	0.0187539	0.387723
AT3G28890	-1.37414	2.20283	7.7756	0.0187603	0.387723
AT5G48300	-0.42863	6.72128	7.49109	0.0187883	0.388018
AT5G44350	-0.388849	4.66675	7.49001	0.0187951	0.388018
AT2G46700	-0.311961	4.26844	7.486	0.01882	0.388226
AT1G75630	-0.27884	6.29928	7.48409	0.018832	0.388226
AT2G42710	0.431821	3.14134	7.48232	0.0188431	0.388226
AT3G13580	0.377237	6.97669	7.48069	0.0188533	0.388226
AT3G43720	-0.770812	3.28837	7.48019	0.0188564	0.388226
AT3G48270	0.580242	3.08158	7.47837	0.0188678	0.388239
AT5G63950	-0.695515	2.49212	7.47681	0.0188775	0.388239
AT2G42900	1.8622	0.528128	7.46286	0.0189651	0.389829
AT2G35660	-0.607673	2.39109	7.4583	0.0189938	0.390208
AT4G25970	-0.256543	4.8605	7.45154	0.0190365	0.390763
AT3G53780	-0.556541	3.69398	7.45075	0.0190415	0.390763
AT1G35490	-8.65519	-1.95644	10.9278	0.0190563	0.390855
AT5G65613	-0.758082	1.87087	7.44604	0.0190713	0.390952
AT3G57940	0.814787	2.24868	7.44286	0.0190915	0.391154
AT1G55020	0.756833	5.47359	7.7661	0.0191182	0.39149
AT2G33990	-0.318036	6.14461	7.42553	0.0192018	0.39299
AT5G18640	0.331349	4.8368	7.4191	0.019243	0.393601
AT1G27980	-0.311356	6.43972	7.41666	0.0192586	0.393601
AT1G50360	0.522828	2.85502	7.416	0.0192629	0.393601
AT1G69890	0.846422	5.13153	7.83502	0.0193019	0.394026
AT1G22410	-0.335642	6.45369	7.40952	0.0193045	0.394026
AT3G52580	0.330455	6.83305	7.4051	0.0193329	0.394394
AT3G03270	1.03011	7.39303	8.19222	0.0193602	0.394738
AT2G02810	0.391161	3.85437	7.39683	0.0193863	0.395057
AT5G20635	0.430121	3.43974	7.39447	0.0194015	0.395069
AT5G47680	0.441904	4.56542	7.39229	0.0194157	0.395069
AT4G24060	-0.340515	5.62337	7.3919	0.0194182	0.395069
AT5G04820	-0.74952	1.48721	7.38484	0.0194639	0.395709
AT2G14720	-0.259832	6.75141	7.38214	0.0194815	0.395709
AT1G63800	0.421263	6.01322	7.38079	0.0194903	0.395709
AT3G17640	-0.425599	5.93831	7.38062	0.0194914	0.395709
AT5G22060	-0.39357	6.53169	7.37676	0.0195165	0.395838
AT5G60220	-0.428095	4.26838	7.37447	0.0195315	0.395838
AT4G15000	0.398334	8.21878	7.37388	0.0195353	0.395838
AT5G57120	0.427613	4.485	7.37323	0.0195395	0.395838
AT3G19830	-0.721347	3.05792	7.37092	0.0195546	0.395932
AT5G58730	0.352874	6.13071	7.3687	0.0195691	0.396013
AT5G61000	0.62045	1.8454	7.36372	0.0196017	0.396254
AT5G12200	-0.362499	4.36584	7.36368	0.0196019	0.396254
AT5G14580	1.04994	1.32513	7.35672	0.0196476	0.39696
AT2G36880	-0.336217	7.47631	7.35292	0.0196726	0.39696
AT1G75220	0.329555	5.25467	7.35251	0.0196753	0.39696
AT1G05360	-0.517345	3.12309	7.35197	0.0196788	0.39696
AT3G27280	0.63166	3.61491	7.34267	0.0197401	0.397985
AT3G27785	0.325767	7.19616	7.33668	0.0197797	0.398571
AT3G52105	0.593746	2.55629	7.3218	0.0198785	0.400099
AT1G53170	0.4718	6.92889	7.32161	0.0198798	0.400099
AT2G24762	-0.673343	3.18698	7.3205	0.0198872	0.400099
AT5G40490	-0.6031	2.98251	7.31786	0.0199047	0.400219
AT5G16910	-0.294977	5.57812	7.31543	0.019921	0.400219
AT5G67570	0.449387	3.10156	7.31485	0.0199249	0.400219
AT5G51210	-0.304731	8.60964	7.31141	0.0199478	0.400468
AT5G47080	0.363052	4.61242	7.3077	0.0199727	0.400755
AT5G57350	-0.557165	6.59658	7.32728	0.0199882	0.400803
AT5G60630	-0.869311	6.19357	7.84808	0.0199962	0.400803
AT4G33550	-0.507859	4.16725	7.30088	0.0200184	0.401035
AT1G32060	-0.327088	6.71212	7.29848	0.0200345	0.401146
AT1G14530	0.280098	5.05059	7.29574	0.0200529	0.401183
AT5G13260	0.331093	4.74268	7.2947	0.02006	0.401183
AT4G19060	0.862596	1.47088	7.29348	0.0200682	0.401183
AT5G45030	1.30567	2.60998	7.60178	0.020119	0.401763
AT5G47640	-0.446883	4.77797	7.28528	0.0201235	0.401763
AT1G65030	0.502249	3.138	7.28446	0.020129	0.401763
AT5G56610	-0.509442	2.33282	7.2826	0.0201416	0.401803
AT5G61880	0.571679	3.02223	7.27181	0.0202147	0.402665
AT4G27500	0.303107	8.25534	7.27122	0.0202188	0.402665
AT2G25050	0.709586	2.87765	7.27	0.0202271	0.402665
AT1G15920	0.303798	4.39692	7.26996	0.0202273	0.402665
AT2G23780	-0.318641	4.3194	7.26728	0.0202456	0.402817
AT4G16620	-0.418126	7.24317	7.26313	0.0202738	0.403067
AT4G13890	0.825716	3.77778	7.39607	0.0202834	0.403067
AT4G31140	-0.742037	2.58996	7.26074	0.0202901	0.403067
AT3G21030	0.509928	2.51115	7.25814	0.0203079	0.403209
AT5G64630	0.527419	2.20962	7.24878	0.0203719	0.404253
AT3G53520	-0.344307	6.87206	7.24734	0.0203818	0.404253
AT2G20585	0.376714	3.37248	7.24363	0.0204073	0.404452
AT5G01340	-0.503223	3.87159	7.24135	0.0204229	0.404452
AT5G19250	-1.69295	0.289486	7.24122	0.0204239	0.404452
AT5G57280	0.510369	3.31558	7.2395	0.0204357	0.404475
AT4G29700	-0.612491	4.27907	7.23603	0.0204595	0.404707
AT1G78370	-0.27184	7.65455	7.23335	0.020478	0.404707
AT3G44590	0.43977	4.15816	7.23203	0.0204872	0.404707
AT2G41770	-0.3837	4.45965	7.23159	0.0204902	0.404707
AT4G37930	-0.281158	5.56563	7.22847	0.0205117	0.404922
AT3G16340	-0.49174	2.92881	7.22452	0.0205391	0.405076
AT5G09520	-1.8928	5.46853	8.15373	0.0205409	0.405076
AT1G06537	0.888812	1.54181	7.22133	0.0205612	0.405264
AT3G06700	0.337239	7.55009	7.21721	0.0205898	0.405618
AT3G46560	0.354467	4.95606	7.21379	0.0206135	0.405875
AT5G59440	0.424469	3.91521	7.21141	0.0206301	0.405989
AT3G26890	0.481943	3.8507	7.20337	0.0206862	0.406882
AT4G21600	0.558328	2.09488	7.20148	0.0206993	0.406929
AT4G26520	-0.879076	1.43906	7.19809	0.0207231	0.407077
AT3G56320	0.379918	4.15968	7.19733	0.0207283	0.407077
AT5G56300	-0.310277	9.62235	7.19414	0.0207507	0.407306
AT5G35100	-0.413918	3.94603	7.19118	0.0207715	0.407502
AT3G06510	-0.260473	5.54577	7.18933	0.0207845	0.407545
AT2G40410	-0.360935	4.32402	7.18495	0.0208152	0.407783
AT5G65760	-0.364074	4.22586	7.1845	0.0208184	0.407783
AT4G37640	-0.439622	5.27722	7.18244	0.0208329	0.407783
AT3G23390	0.381885	6.85965	7.18007	0.0208496	0.407783
AT1G12360	-0.293334	5.43769	7.17995	0.0208504	0.407783
AT1G26300	0.346062	5.09677	7.1755	0.0208818	0.407984
AT2G36200	-1.01019	1.16678	7.17488	0.0208863	0.407984
AT4G14190	0.485814	3.2908	7.17392	0.020893	0.407984
AT3G47670	-0.348384	4.68055	7.16971	0.0209228	0.408356
AT5G66270	-0.7524	1.50762	7.16575	0.0209509	0.408534
AT1G56140	-0.559954	3.18079	7.16495	0.0209565	0.408534
AT5G22830	-0.352852	4.35227	7.16317	0.0209691	0.408534
AT2G20780	-0.542187	2.55453	7.16161	0.0209802	0.408534
AT3G20820	-0.660394	3.08592	7.16035	0.0209892	0.408534
AT2G46950	0.299706	7.51693	7.1593	0.0209966	0.408534
AT3G11320	-0.405341	3.45829	7.15324	0.0210398	0.409163
AT2G00500	-0.653753	2.18629	7.14621	0.0210899	0.409928
AT2G30210	-8.66273	4.81911	11.3489	0.0211158	0.410221
AT3G52930	-0.308913	9.42695	7.13812	0.0211478	0.410632
AT5G57290	0.312217	7.6263	7.13356	0.0211805	0.410683
AT5G06100	0.361669	4.61175	7.13349	0.0211811	0.410683
AT5G36950	0.610585	2.18068	7.13186	0.0211928	0.410683
AT1G75770	-1.42457	0.978226	7.13027	0.0212042	0.410683
AT5G01030	0.307921	5.21708	7.13021	0.0212046	0.410683
AT3G46600	-0.658229	2.57582	7.12848	0.0212171	0.410713
AT3G50050	-0.578015	2.80037	7.1229	0.0212573	0.411024
AT2G04400	0.281287	4.77283	7.12171	0.0212659	0.411024
AT3G61220	-0.356138	5.21324	7.12163	0.0212665	0.411024
AT1G09690	0.34087	8.64097	7.12023	0.0212765	0.411024
AT1G28050	0.466556	3.20719	7.11673	0.0213018	0.411144
AT5G54870	-0.299923	6.25169	7.11556	0.0213103	0.411144
AT3G20510	-0.461419	4.56227	7.11487	0.0213153	0.411144
AT4G39390	-0.324184	5.49	7.11054	0.0213467	0.411425
AT3G53280	-0.441722	3.31169	7.10954	0.0213539	0.411425
AT1G03106	0.536789	4.996	7.10696	0.0213726	0.411425
AT5G45275	-0.527936	2.49828	7.10686	0.0213733	0.411425
AT4G19460	-0.38684	4.25561	7.10044	0.02142	0.412115
AT1G01630	-0.405685	5.14151	7.09869	0.0214328	0.412151
AT1G28670	2.09276	1.58262	7.52506	0.0214864	0.412958
AT4G33180	-0.43879	3.81101	7.08995	0.0214965	0.412958
AT5G03150	-5.74798	-0.520396	7.08685	0.0215192	0.413033
AT4G00905	-3.36899	2.30152	8.46446	0.021523	0.413033
AT1G71691	-0.93505	4.2304	7.4925	0.0215377	0.413033
AT1G12110	-0.500239	3.77965	7.08315	0.0215463	0.413033
AT4G33580	-0.280957	5.26656	7.08198	0.0215549	0.413033
AT3G12740	-0.289507	7.09066	7.07682	0.0215928	0.413415
AT4G12000	-0.40209	3.96183	7.07629	0.0215967	0.413415
AT3G09870	0.876725	2.85942	7.07413	0.0216126	0.413462
AT1G16780	-0.431167	3.79446	7.07298	0.021621	0.413462
AT3G04720	0.554985	3.55629	7.0697	0.0216452	0.413598
AT1G28580	-0.314171	4.58782	7.06906	0.0216499	0.413598
AT1G47710	-0.288575	5.84646	7.05913	0.0217233	0.41463
AT3G20240	0.566233	2.53601	7.05731	0.0217368	0.41463
AT5G42150	0.349163	3.76295	7.0573	0.0217368	0.41463
AT4G16120	-0.626639	3.0993	7.05136	0.0217809	0.415261
AT1G24575	-2.06393	-0.147655	7.04774	0.0218078	0.415566
AT1G05350	0.272273	6.4054	7.0442	0.0218341	0.415858
AT4G14730	-0.437261	6.99011	7.04021	0.0218639	0.416216
AT2G23180	-0.816488	3.07073	7.04202	0.021885	0.416408
AT4G23500	-0.315418	6.42911	7.03486	0.0219038	0.416558
AT4G16640	-0.620128	5.39859	7.1283	0.0219506	0.416926
AT5G17760	0.388825	5.23456	7.02833	0.0219527	0.416926
AT2G39460	0.353371	8.18752	7.02697	0.0219629	0.416926
AT2G16740	-0.979606	1.85027	7.0264	0.0219672	0.416926
AT5G36002	-8.15242	-2.36872	8.34334	0.0220127	0.417424
AT2G38580	0.345077	3.67597	7.0178	0.0220318	0.417424
AT3G48410	-0.290841	5.92465	7.01771	0.0220325	0.417424
[truncated: 35,884 more rows]

## Sheet: Cold_temp_all_genes
GeneID	logFC	logCPM	F	PValue	FDR
AT1G69230	5.88956	5.64117	783.616	7.27794e-12	2.7571e-07
AT2G43050	5.994	9.26243	495.032	1.19422e-10	1.8908e-06
AT5G08250	-5.23272	3.92241	456.566	1.49734e-10	1.8908e-06
AT5G63180	-3.03318	6.69815	420.784	2.35798e-10	2.23318e-06
AT1G21310	-5.47324	10.2358	392.343	5.06224e-10	3.51411e-06
AT4G26580	-3.82642	4.37296	360.436	5.56573e-10	3.51411e-06
AT5G55970	-2.601	3.79604	295.21	1.67512e-09	9.0655e-06
AT5G58560	-1.78973	5.16483	261.617	3.25147e-09	1.53969e-05
AT3G02940	-3.55261	4.64852	251.546	4.03084e-09	1.69667e-05
AT2G35585	-3.06978	3.64994	244.416	4.71682e-09	1.78687e-05
AT1G01610	-3.3343	5.47539	238.995	5.33139e-09	1.83608e-05
AT1G47128	1.55468	7.21379	223.721	7.64125e-09	2.28094e-05
AT4G24130	-3.03938	7.29526	222.734	7.82731e-09	2.28094e-05
AT3G08860	2.21666	7.48335	212.004	1.02364e-08	2.76988e-05
AT1G54575	1.38594	7.72654	199.117	1.43808e-08	3.63193e-05
AT1G12080	-2.15664	8.75079	183.279	2.24998e-08	5.32725e-05
AT5G41040	-4.16561	8.002	213.339	2.99927e-08	6.34135e-05
AT3G26440	1.34837	7.35429	173.598	3.01307e-08	6.34135e-05
AT3G21230	-1.98152	5.78938	168.428	3.54395e-08	7.06608e-05
AT5G37600	1.58225	8.72764	156.423	5.26441e-08	9.79465e-05
AT1G18720	1.56799	8.56801	155.521	5.42955e-08	9.79465e-05
AT5G50080	1.72603	4.96176	149.362	6.73454e-08	0.000115966
AT3G05890	-1.48843	6.04184	147.304	7.25071e-08	0.000119426
AT3G03910	2.93229	2.99249	146.013	7.59802e-08	0.000119932
AT3G14770	3.0306	2.79544	141.332	9.03326e-08	0.000134364
AT5G14980	-2.42222	3.07215	140.595	9.28714e-08	0.000134364
AT3G05400	1.42399	5.19085	139.784	9.57638e-08	0.000134364
AT5G05340	-3.99882	2.42947	138.023	1.02416e-07	0.000138565
AT2G16760	-1.63748	4.7832	133.95	1.20001e-07	0.000156759
AT1G12010	-2.80319	9.06829	139.949	1.30753e-07	0.000164358
AT2G30010	-4.2856	4.54727	163.209	1.34496e-07	0.000164358
AT1G28400	-4.28253	6.48576	171.555	1.78534e-07	0.000205648
AT2G26740	1.34886	5.12451	124.142	1.79141e-07	0.000205648
AT1G62800	-1.44586	3.55065	122.462	1.9243e-07	0.000214406
AT1G76610	-1.93001	4.80484	121.382	2.01588e-07	0.000215184
AT1G75280	2.42155	4.59003	121.052	2.04488e-07	0.000215184
AT4G26010	-7.62929	1.48996	175.715	2.1472e-07	0.000219844
AT2G23400	1.46085	4.50406	116.755	2.47082e-07	0.000245763
AT3G29630	-3.86881	2.68866	116.227	2.5301e-07	0.000245763
AT5G39220	1.3243	6.65236	114.542	2.73067e-07	0.000258615
AT1G72240	-3.48901	2.3186	112.234	3.03653e-07	0.000280568
AT3G52780	1.20681	6.06317	111.3	3.17168e-07	0.000286078
AT4G34920	2.29756	3.91231	108.984	3.5383e-07	0.000311724
AT5G09480	-4.06597	7.67405	149.578	3.72949e-07	0.000315122
AT5G07475	-3.54831	4.37891	173.538	3.74323e-07	0.000315122
AT3G01420	2.13133	3.52979	107.102	3.87348e-07	0.000318998
AT3G21240	-1.48518	4.71009	106.329	4.0217e-07	0.000324157
AT4G36610	-4.85528	7.31099	162.579	4.19962e-07	0.000331446
AT5G39520	1.92017	3.75506	104.258	4.45329e-07	0.000334448
AT5G22270	-3.01394	1.71282	104.162	4.47457e-07	0.000334448
AT5G51500	3.27329	2.8269	103.956	4.5208e-07	0.000334448
AT1G02900	-4.82731	2.44787	148.198	4.5908e-07	0.000334448
AT4G04223	-1.44069	3.93511	102.99	4.74458e-07	0.00033913
AT3G08770	-1.69971	5.99198	101.817	5.03381e-07	0.000353141
AT3G05390	1.64085	3.90121	101.428	5.13453e-07	0.000353657
AT1G32200	1.29782	4.2719	99.6345	5.62959e-07	0.000380832
AT4G15120	-3.40661	2.71441	98.4566	5.98537e-07	0.000397796
AT1G69760	-1.57853	3.46208	95.2788	7.08532e-07	0.000462781
AT3G56230	-3.62694	2.6077	94.1907	7.51547e-07	0.000482557
AT4G26790	-1.37626	5.51796	93.1296	7.96477e-07	0.000502882
AT3G55090	-2.68865	2.73689	92.5917	8.20454e-07	0.000509529
AT5G35110	-3.36062	1.54114	90.8093	9.06212e-07	0.00055371
AT1G19190	-1.23408	5.23043	90.4328	9.25648e-07	0.000556608
AT2G02990	1.42463	9.43458	89.5382	9.73833e-07	0.000576433
AT1G13080	2.41333	4.2163	89.4211	1.02466e-06	0.000588944
AT1G72510	-1.8157	5.02652	88.3977	1.03961e-06	0.000588944
AT4G32250	0.988466	6.20258	88.3644	1.04161e-06	0.000588944
AT2G36290	-1.57646	5.6065	87.8743	1.07153e-06	0.000596955
AT4G09670	-0.884601	6.39806	85.7443	1.21394e-06	0.00066649
AT1G62570	0.987061	5.00899	84.9083	1.27584e-06	0.000690465
AT3G62590	-0.946456	4.67819	84.1778	1.33298e-06	0.000711232
AT3G22620	-4.40019	5.89216	181.865	1.46958e-06	0.000773222
AT1G61810	1.68104	3.83007	81.4709	1.57267e-06	0.000816132
AT4G18425	1.71837	6.36176	81.1473	1.6046e-06	0.000821447
AT1G12040	12.998	1.97556	219.255	1.64896e-06	0.000832902
AT5G62580	-1.09002	5.96219	79.3537	1.79599e-06	0.000895229
AT3G03650	1.08573	6.72359	78.3203	1.91842e-06	0.000941862
AT5G38610	2.61671	3.04302	78.1491	1.93964e-06	0.000941862
AT4G24420	2.16065	2.15545	77.9542	1.96413e-06	0.000941862
AT5G23240	-1.90304	2.60623	77.5594	2.01486e-06	0.000954112
AT1G56320	-2.52965	4.12067	79.7335	2.44601e-06	0.00114398
AT5G48930	-1.00579	6.78822	74.4168	2.47872e-06	0.00114514
AT5G39160	-1.24577	11.8667	73.4245	2.65053e-06	0.00119918
AT2G37530	-3.72575	2.01271	73.2202	2.68763e-06	0.00119918
AT3G56630	1.85838	5.05342	73.4192	2.69066e-06	0.00119918
AT2G45970	-1.88454	3.09271	72.807	2.76452e-06	0.00121777
AT1G80460	-0.905765	6.83635	72.6156	2.80102e-06	0.00121967
AT3G53350	1.22023	3.93546	72.0491	2.91242e-06	0.00125139
AT1G49570	-1.59902	3.78239	71.913	2.93994e-06	0.00125139
AT3G25640	-2.65049	2.21578	71.6818	2.98741e-06	0.00125318
AT4G24140	-4.30756	3.78751	129.514	3.01032e-06	0.00125318
AT5G46730	-2.2573	2.46294	71.2355	3.08163e-06	0.00126893
AT5G26120	1.37763	7.08114	70.3459	3.28007e-06	0.00133488
AT4G35060	-1.10141	4.09862	70.2075	3.31226e-06	0.00133488
AT3G52370	0.961701	7.3873	69.6485	3.44617e-06	0.00137423
AT2G25625	1.53185	4.69959	69.4464	3.49614e-06	0.00137963
AT4G34050	-1.4834	8.76285	68.7272	3.68103e-06	0.00143761
AT1G21540	-5.98536	4.662	174.745	3.76129e-06	0.00145397
AT2G05910	1.45767	6.13228	68.1685	3.83262e-06	0.00146658
AT2G16750	-2.26195	2.64094	67.4092	4.05059e-06	0.00153449
AT5G55250	2.00657	3.29841	66.8583	4.21786e-06	0.00158203
AT5G15870	1.07043	4.29951	66.6164	4.29387e-06	0.00159475
AT5G58570	1.22901	3.80724	65.9863	4.49955e-06	0.00164838
AT4G29570	1.37478	3.8423	65.8902	4.53192e-06	0.00164838
AT5G63225	-1.69248	7.01293	66.0531	4.5688e-06	0.00164838
AT3G51300	-3.43536	3.71719	78.2671	4.62221e-06	0.00165192
AT1G70680	2.60077	7.16051	80.29	4.75169e-06	0.00168232
AT1G32690	-2.12778	2.38252	64.9486	4.86411e-06	0.00169969
AT3G04360	-2.55773	1.93103	64.8771	4.89049e-06	0.00169969
AT3G56130	-0.853197	6.24868	64.4328	5.0582e-06	0.00171954
AT5G49900	1.85995	5.03051	65.8352	5.07304e-06	0.00171954
AT1G28590	-1.40353	6.47239	64.3665	5.08378e-06	0.00171954
AT2G48140	-3.81935	5.0366	128.563	5.15787e-06	0.00172917
AT3G04370	-3.19271	3.46116	93.4956	5.22936e-06	0.00173775
AT5G24660	1.24148	5.65907	63.7807	5.31673e-06	0.00174317
AT5G58350	1.22919	3.73486	63.7295	5.33769e-06	0.00174317
AT2G48130	-4.29019	5.51897	142.133	5.56881e-06	0.00179235
AT4G01525	1.65065	4.15807	63.0818	5.61127e-06	0.00179235
AT5G39190	-1.21156	12.0011	62.9653	5.66222e-06	0.00179235
AT1G34575	5.5488	1.68991	65.7183	5.67754e-06	0.00179235
AT2G44160	-0.841567	5.50258	62.6843	5.78735e-06	0.00181192
AT3G63170	-0.932479	5.03446	62.3097	5.95922e-06	0.00185044
AT2G42890	0.765498	5.64742	61.9114	6.14866e-06	0.00189374
AT5G14450	-1.34498	3.71003	61.23	6.48934e-06	0.00198255
AT2G37460	-1.0644	8.66988	59.7332	7.31882e-06	0.00221807
AT3G49780	-1.27556	9.00978	58.8518	7.86555e-06	0.00236485
AT5G26940	0.80929	5.11718	58.6911	7.97033e-06	0.00237748
AT4G32490	-1.78103	6.70074	61.006	8.08816e-06	0.00238779
AT1G49900	1.74127	2.97204	58.4496	8.13095e-06	0.00238779
AT5G07680	1.01765	6.9613	58.1975	8.3026e-06	0.00241944
AT4G29800	-2.05177	2.34113	57.5699	8.74889e-06	0.00253003
AT1G64970	0.958935	4.63218	56.9854	9.19015e-06	0.0026375
AT1G33800	-1.26882	3.09887	56.4777	9.59471e-06	0.00273203
AT5G06720	-2.38242	4.90415	64.7567	9.71472e-06	0.00273203
AT1G62370	1.56656	4.13676	56.3065	9.73587e-06	0.00273203
AT5G05950	-0.873791	5.26399	55.958	1.00307e-05	0.00279408
AT2G18050	-2.93111	1.78893	55.5685	1.03729e-05	0.0028683
AT5G42620	-1.20652	4.49796	55.3688	1.05537e-05	0.00288444
AT4G17280	-3.846	5.84817	85.2095	1.05836e-05	0.00288444
AT5G10380	-1.13252	5.02272	54.301	1.15851e-05	0.00313485
AT1G53490	-2.03281	2.04508	54.1469	1.17436e-05	0.0031552
AT5G37740	-1.21635	2.88047	53.6526	1.22694e-05	0.00326702
AT2G39110	-2.74713	2.06911	53.5951	1.23323e-05	0.00326702
AT5G27350	-1.38738	3.86181	53.3417	1.26143e-05	0.00331851
AT1G49430	-1.66499	4.61556	53.347	1.2929e-05	0.00337787
AT5G58620	-0.926464	5.67156	52.6546	1.34178e-05	0.00348155
AT5G49360	-1.29043	7.46269	52.4647	1.36504e-05	0.00350184
AT2G40160	-2.64259	1.97253	52.3904	1.37426e-05	0.00350184
AT5G24530	1.3144	3.02451	52.3658	1.37733e-05	0.00350184
AT5G12970	-1.09235	6.24564	52.1987	1.39842e-05	0.00353176
AT3G50990	-0.982715	4.33591	52.0503	1.41746e-05	0.00355612
AT5G49460	-0.794047	7.25614	51.7507	1.45683e-05	0.00363085
AT5G50260	0.927339	10.1831	51.573	1.4808e-05	0.00364404
AT3G17860	1.20441	3.75241	51.5006	1.4907e-05	0.00364404
AT4G01070	-0.98044	5.77143	51.4985	1.49098e-05	0.00364404
AT1G28650	0.766259	6.3564	51.1675	1.53724e-05	0.00373302
AT1G33260	0.910609	4.86309	51.0961	1.54744e-05	0.00373385
AT1G70390	-0.968056	4.80451	51.0183	1.55863e-05	0.00373707
AT5G09530	-3.1994	8.47779	71.5818	1.57898e-05	0.00376204
AT1G29050	-1.24814	5.45125	50.7394	1.59958e-05	0.00376475
AT1G20180	2.20159	1.82997	50.7367	1.59999e-05	0.00376475
AT2G43150	-1.2489	8.95727	50.6539	1.61239e-05	0.00377051
AT5G04340	-1.08418	7.07392	49.4299	1.80963e-05	0.00420578
AT3G54200	-0.800124	6.24084	49.2691	1.83758e-05	0.00421965
AT5G19410	-1.0796	6.30428	49.2103	1.84794e-05	0.00421965
AT2G37070	-2.32311	1.22982	49.2042	1.84901e-05	0.00421965
AT1G18730	2.08291	2.53291	48.6549	1.94919e-05	0.00442162
AT1G74460	-3.54531	4.62278	93.5279	2.03924e-05	0.00459835
AT1G62620	1.00412	4.66334	47.9279	2.09176e-05	0.00468887
AT5G50100	0.888165	5.00069	47.6985	2.13927e-05	0.00476718
AT4G03540	-3.91769	4.37023	94.5851	2.24328e-05	0.00496972
AT4G14440	-3.39828	5.72872	69.1488	2.31189e-05	0.00504519
AT5G43760	-2.32546	2.83402	46.8891	2.31736e-05	0.00504519
AT5G47560	0.993409	3.27388	46.8856	2.31816e-05	0.00504519
AT1G78210	-0.913041	5.42556	46.8317	2.33062e-05	0.00504519
AT1G14130	1.19006	6.392	46.6433	2.37483e-05	0.00510736
AT3G62660	1.03293	4.694	46.5913	2.38722e-05	0.00510736
AT1G09740	1.28582	3.92832	46.5388	2.39978e-05	0.00510736
AT1G53270	-1.01558	5.65556	46.3596	2.44329e-05	0.00517091
AT2G40670	0.984101	4.81334	46.02	2.5283e-05	0.00532108
AT4G30470	-0.665236	8.20106	45.4616	2.67579e-05	0.00559684
AT1G67410	0.955465	3.58966	45.3315	2.71158e-05	0.00559684
AT5G57060	0.732215	4.12947	45.3026	2.7196e-05	0.00559684
AT2G46720	-1.83655	2.46908	45.2906	2.72295e-05	0.00559684
AT1G79700	-1.41735	2.19027	45.2539	2.73319e-05	0.00559684
AT1G65520	1.01986	3.5987	45.0182	2.80012e-05	0.00569319
AT4G28365	-1.08005	8.5723	44.9015	2.83396e-05	0.00569319
AT4G01410	1.10199	3.96433	44.8985	2.83486e-05	0.00569319
AT3G60730	2.84788	3.09933	49.2042	2.84036e-05	0.00569319
AT1G28170	-1.2672	2.68717	44.7077	2.89126e-05	0.00575319
AT2G45300	-1.24576	4.61593	44.6763	2.90067e-05	0.00575319
AT2G03090	0.809522	5.32919	44.5491	2.93914e-05	0.00579914
AT2G35610	-0.964284	5.79261	44.3827	2.9904e-05	0.0058697
AT2G40370	-2.3612	6.47011	55.51	3.00798e-05	0.00587378
AT5G41080	-0.972214	7.15093	44.2297	3.03846e-05	0.00590287
AT5G05940	-1.42355	3.39725	44.0993	3.08013e-05	0.00595329
AT1G12420	-1.83306	3.91736	44.6655	3.18829e-05	0.00613107
AT5G25610	-1.14603	5.50705	43.601	3.24572e-05	0.00620999
AT2G31570	-0.642563	6.91218	43.4642	3.29299e-05	0.00626877
AT5G66460	-0.85382	8.13992	43.3055	3.34884e-05	0.00634321
AT5G08000	-1.18463	3.7091	43.1261	3.41332e-05	0.00643318
AT5G51950	-1.12134	7.2185	42.9062	3.4944e-05	0.00653605
AT1G21320	-10.0144	0.400644	77.7387	3.50241e-05	0.00653605
AT5G44790	-0.957962	5.46355	42.6476	3.59261e-05	0.00667152
AT1G15960	1.48792	5.82221	43.8469	3.71233e-05	0.00685592
AT5G45690	1.82087	4.48685	44.9404	3.72811e-05	0.00685592
AT1G78180	-1.28648	2.70192	41.9998	3.85331e-05	0.00705192
AT3G16400	-0.94061	4.64909	41.9103	3.89107e-05	0.00708679
AT1G72230	-6.60449	4.91457	77.3166	3.97599e-05	0.00720681
AT1G75760	-1.46966	5.16886	42.445	4.01724e-05	0.00724691
AT1G08050	-0.991941	5.17071	41.5535	4.0459e-05	0.00726402
AT4G08300	1.11542	4.63339	41.4564	4.08928e-05	0.00730728
AT1G73680	-0.950188	7.23024	41.3561	4.13469e-05	0.00735372
AT1G04770	0.906824	3.84074	41.2868	4.16638e-05	0.00737547
AT1G77590	-1.72839	5.84468	45.5111	4.22115e-05	0.00743767
AT5G59790	-0.987515	3.37791	41.0877	4.25907e-05	0.00746973
AT2G18360	-0.988842	7.74756	40.8179	4.3886e-05	0.00763639
AT3G07390	-1.30646	8.00744	40.8936	4.3944e-05	0.00763639
AT2G34590	-0.625848	7.44245	40.6108	4.49116e-05	0.00773393
AT1G70670	0.975602	6.69936	40.6104	4.49137e-05	0.00773393
AT1G08860	-1.14088	3.75655	40.344	4.62748e-05	0.00793226
AT2G38040	-0.677751	7.5705	39.9141	4.85752e-05	0.00828908
AT4G17480	-1.33936	3.30516	39.512	5.08497e-05	0.00862796
AT5G07220	0.663895	7.25647	39.4833	5.10166e-05	0.00862796
AT5G44070	-1.00047	4.15934	39.4108	5.14415e-05	0.00865183
AT1G26820	1.05226	7.02783	39.3511	5.17947e-05	0.00865183
AT2G24550	-1.42719	3.0718	39.343	5.18429e-05	0.00865183
AT4G33930	-1.72385	1.42109	39.2981	5.21105e-05	0.00865834
AT5G11020	-0.928767	3.34902	39.114	5.32253e-05	0.00880495
AT5G40690	1.64423	4.84628	41.0728	5.53279e-05	0.00911298
AT5G16910	-0.68259	5.57812	38.6811	5.59587e-05	0.00917698
AT4G37760	0.60026	6.32818	38.5091	5.70902e-05	0.00932219
AT2G32487	1.15474	4.26679	38.0372	6.03366e-05	0.00981
AT2G15090	-1.19434	6.90955	37.7549	6.2382e-05	0.0100992
AT1G73000	1.57831	3.68251	37.7189	6.26488e-05	0.0100993
AT1G08560	-1.32874	6.22952	38.3434	6.31402e-05	0.0101353
AT2G14095	1.61324	4.04827	38.1692	6.38362e-05	0.0101833
AT3G28690	0.778737	6.02208	37.5378	6.40103e-05	0.0101833
AT3G61880	2.79679	5.289	51.001	6.42455e-05	0.0101833
AT5G46960	4.43297	1.02221	37.0117	6.81694e-05	0.0107191
AT1G78670	1.08984	3.44333	37.0046	6.82282e-05	0.0107191
AT5G59150	-0.768765	4.7989	36.9602	6.85932e-05	0.0107191
AT3G56210	-0.739216	5.07595	36.94	6.8761e-05	0.0107191
AT1G67105	-3.67503	0.643962	36.9063	6.90404e-05	0.0107191
AT2G40460	1.00113	8.34966	36.6124	7.15388e-05	0.0110617
AT5G63250	-0.993171	3.92816	36.5505	7.20792e-05	0.0110999
AT2G38340	1.57407	2.8081	36.4722	7.27682e-05	0.0111606
AT4G38080	-3.30271	7.11454	54.8539	7.32141e-05	0.0111611
AT1G78060	-1.17963	3.36562	36.3781	7.36072e-05	0.0111611
AT3G12880	-0.765329	7.23361	36.3728	7.36552e-05	0.0111611
AT3G53510	-1.07316	9.18155	36.2507	7.47619e-05	0.0112164
AT5G01640	-0.859256	5.37179	36.2114	7.51221e-05	0.0112164
AT1G47980	0.724766	5.53292	36.204	7.51899e-05	0.0112164
AT1G13607	-1.1905	2.57351	36.2024	7.52047e-05	0.0112164
AT3G28340	-1.251	4.62443	36.1681	7.55211e-05	0.0112195
AT5G48850	2.08274	3.03409	36.3006	7.7649e-05	0.0114905
AT5G22500	-3.81106	2.51793	54.473	7.86535e-05	0.0115939
AT3G01640	-1.10596	2.79887	35.7324	7.96828e-05	0.011664
AT3G02380	-1.16471	2.8463	35.726	7.97451e-05	0.011664
AT5G20860	-6.29361	4.40951	62.5642	8.14864e-05	0.0118729
AT4G27410	-1.17712	5.30305	35.4187	8.28458e-05	0.0119905
AT2G03240	-0.805002	4.09636	35.3822	8.32234e-05	0.0119905
AT1G58170	-6.89485	0.178402	35.3803	8.32429e-05	0.0119905
AT4G38620	-1.10578	5.5143	35.3456	8.36038e-05	0.0119968
AT1G01070	0.735845	5.95077	35.2725	8.43702e-05	0.0120611
AT1G11190	0.758186	6.92285	35.121	8.59855e-05	0.0122458
AT2G23580	-1.02191	8.79736	34.9422	8.7938e-05	0.0124375
AT5G23340	0.84193	5.73122	34.9377	8.7988e-05	0.0124375
AT1G23250	2.34035	1.65334	58.7047	9.02464e-05	0.0127093
AT1G70380	-1.85767	2.95344	34.6269	9.15102e-05	0.0128396
AT5G43170	-0.887986	4.35274	34.5749	9.2116e-05	0.0128769
AT2G35930	-1.79658	2.29477	34.4931	9.30774e-05	0.0129634
AT1G51680	-1.19048	4.20641	34.2759	9.56903e-05	0.0132531
AT4G19380	-1.00863	7.3964	34.2623	9.58567e-05	0.0132531
AT3G55360	-0.705148	7.08073	34.1469	9.72825e-05	0.0133653
AT3G18080	-0.828827	6.10801	34.1198	9.76209e-05	0.0133653
AT4G37260	-0.60606	7.64689	34.0846	9.80625e-05	0.0133653
AT5G26340	-2.28732	1.44611	34.0832	9.80796e-05	0.0133653
AT1G19770	-0.824455	7.18222	34.0068	9.90473e-05	0.0134304
AT1G30840	-0.610552	5.3128	33.9896	9.92664e-05	0.0134304
AT3G29190	1.44541	3.75785	33.9333	9.99872e-05	0.0134798
AT3G52550	-2.14406	1.50395	33.7558	0.000102303	0.0137006
AT3G08900	-1.58088	5.4835	36.7333	0.000102349	0.0137006
AT5G09520	-2.9654	5.46853	47.8892	0.000102982	0.0137089
AT5G39110	2.37428	4.05043	40.1202	0.000103134	0.0137089
AT3G21520	-1.90906	1.83183	33.6502	0.000103711	0.0137248
AT1G23010	-1.12428	7.38461	33.6303	0.000103978	0.0137248
AT5G54160	-0.659556	8.40859	33.5852	0.000104589	0.0137325
AT4G27980	-1.00972	2.6615	33.5529	0.000105028	0.0137325
AT1G12000	-0.601277	7.17835	33.5459	0.000105124	0.0137325
AT3G01470	0.908379	4.02305	33.4204	0.000106853	0.0139104
AT1G10970	-0.918816	6.47413	33.2985	0.000108566	0.0140849
AT3G25980	-1.17318	2.585	33.1948	0.000110049	0.0141573
AT5G23660	-1.11828	7.32755	33.1775	0.000110298	0.0141573
AT2G26190	-1.09567	3.533	33.1595	0.000110559	0.0141573
AT4G15530	0.93373	4.71454	33.1553	0.000110619	0.0141573
AT5G10480	-0.860824	6.17296	33.0555	0.000112078	0.0142957
AT3G30720	-2.62366	1.37428	32.9374	0.000113832	0.0144708
AT2G21490	1.15251	6.3386	32.8086	0.000115783	0.0146696
AT4G13495	1.57871	1.41892	32.7345	0.000116923	0.0147646
AT1G28600	0.959832	5.16065	32.3828	0.000122518	0.0154197
AT1G21000	0.998755	3.27523	32.2609	0.00012453	0.0156209
AT4G34138	-0.934821	6.19895	32.2363	0.00012494	0.0156209
AT1G77950	1.4766	3.87868	32.177	0.00012744	0.0158253
AT5G35935	-1.91078	2.72885	32.0733	0.000127703	0.0158253
AT1G52155	-1.89636	1.83486	32.0659	0.000127829	0.0158253
AT4G17215	-3.06727	3.22748	69.9241	0.000130063	0.0160495
AT3G00880	-3.23115	2.336	44.1359	0.00013105	0.0161188
AT2G21187	0.738954	4.89503	31.8228	0.000132088	0.0161625
AT5G01500	0.578913	5.94469	31.8133	0.000132259	0.0161625
AT4G20320	-0.700248	5.78186	31.6075	0.000136001	0.0165663
AT1G25530	0.634523	7.15074	31.4996	0.000138012	0.0167054
AT4G21480	-1.04058	5.05181	31.4763	0.000138452	0.0167054
AT3G30122	-8.70679	-0.76655	37.9967	0.000138466	0.0167054
AT1G73290	-3.26053	4.75224	45.6893	0.000141559	0.0169964
AT1G23980	-1.2514	2.51241	31.3027	0.000141775	0.0169964
AT4G00390	-1.00443	2.77073	31.2464	0.000142873	0.0170097
AT5G61440	-1.02374	2.14671	31.2442	0.000142917	0.0170097
AT3G06390	-3.83627	3.27655	41.5118	0.000143233	0.0170097
AT5G18980	0.676977	3.87556	31.1281	0.000145213	0.017191
AT5G13580	-1.95651	4.84106	36.7621	0.000146303	0.0172661
AT1G22160	-0.671673	5.48157	31.039	0.000147005	0.0172951
AT3G10500	-0.85779	3.93055	30.97	0.00014841	0.0173533
AT3G16340	-1.03592	2.92881	30.9595	0.000148626	0.0173533
AT1G22440	-1.0676	2.6425	30.9474	0.000148874	0.0173533
AT1G67730	-0.828051	7.51024	30.9231	0.000149374	0.0173581
AT3G11080	-1.02448	3.25702	30.7891	0.000152172	0.0176292
AT5G02490	-0.642757	9.58097	30.682	0.000154451	0.0178073
AT4G10020	1.17233	4.00824	30.6609	0.000154905	0.0178073
AT1G78680	0.673993	5.59332	30.6509	0.00015512	0.0178073
AT5G16770	-3.52004	3.27153	39.4389	0.00015664	0.0178895
AT5G55240	0.774882	5.95501	30.5452	0.00015742	0.0178895
AT1G77210	-1.04061	4.6592	30.5322	0.000157706	0.0178895
AT5G64850	-0.672708	4.11949	30.5314	0.000157724	0.0178895
AT4G02520	1.61166	2.13785	30.5075	0.000158251	0.0178956
AT5G07530	2.17385	1.34373	30.4328	0.000159913	0.0179776
AT2G32560	-1.12679	3.26891	30.4322	0.000159926	0.0179776
AT2G47630	-1.31542	4.2368	30.4471	0.000160819	0.0179907
AT5G09570	-1.32957	2.88306	30.3847	0.000160992	0.0179907
AT4G14730	-0.914623	6.99011	30.2623	0.00016378	0.0182484
AT2G46400	-1.5685	5.29166	33.3115	0.000164625	0.0182889
AT4G33150	0.652085	6.2082	30.1499	0.000166391	0.018431
AT5G40240	0.736947	4.00838	29.9879	0.000170238	0.018649
AT1G07120	1.12656	1.9684	29.9851	0.000170306	0.018649
AT5G06530	-1.40824	6.54045	32.0544	0.000170569	0.018649
AT1G76600	-0.891934	5.31802	29.9642	0.000170811	0.018649
AT1G56100	-0.925818	4.85533	29.9638	0.000170821	0.018649
AT5G63470	-0.985207	3.93972	29.9272	0.000171707	0.0186919
AT4G02075	-1.18362	2.80341	29.8999	0.000172373	0.0187022
AT5G43260	0.839199	5.18339	29.8829	0.000172789	0.0187022
AT2G37040	-1.28911	4.3548	29.9076	0.000174114	0.0187573
AT5G10650	0.718892	5.37045	29.822	0.000174289	0.0187573
AT1G27300	0.813935	6.05295	29.7294	0.000176599	0.0189521
AT5G08260	-1.09246	6.81877	29.5925	0.000180079	0.0192634
AT5G24030	-1.33535	5.3484	30.833	0.000180516	0.0192634
AT5G52250	-0.7936	3.18853	29.4269	0.000184399	0.0196225
AT1G11170	0.682023	9.45581	29.3395	0.000186727	0.0198145
AT5G57240	0.744354	5.57857	29.2865	0.000188158	0.0199106
AT2G24460	-1.63153	2.75981	29.2603	0.000188868	0.0199142
AT2G41225	0.939152	6.93106	29.2465	0.000189243	0.0199142
AT4G13840	-0.768745	10.0944	29.1379	0.000192234	0.0201729
AT2G37360	-1.07141	5.27051	29.0034	0.000196011	0.0205124
AT3G03325	-10.2346	-0.591913	46.2561	0.000197465	0.0206076
AT5G64870	-1.05825	6.712	28.8869	0.000199358	0.0206943
AT3G52810	1.1185	2.31348	28.8858	0.000199388	0.0206943
AT1G74740	-1.05821	3.36843	28.802	0.000201835	0.0208752
AT2G04885	-1.02529	3.05799	28.7885	0.000202233	0.0208752
AT5G65710	-0.72063	7.47255	28.7163	0.000204376	0.0210391
AT4G15396	1.47675	4.00581	29.4514	0.000206387	0.0211885
AT3G25860	-0.612227	6.50969	28.419	0.000213482	0.0218577
AT5G63060	0.722365	3.26282	28.3405	0.000215967	0.0220485
AT4G09460	-1.73256	2.78749	28.318	0.000216686	0.0220485
AT2G27500	-0.804548	5.35443	28.3053	0.000217092	0.0220485
AT1G64710	0.733772	4.38763	28.2212	0.000219808	0.0222205
AT5G17310	0.582865	6.34236	28.2166	0.000219958	0.0222205
AT1G26570	1.09968	5.00166	28.068	0.000224857	0.0225677
AT5G44380	1.04028	5.37126	28.0593	0.000225147	0.0225677
AT2G43390	-2.16179	2.51316	33.875	0.000225183	0.0225677
AT3G15820	-0.783464	5.53532	27.9705	0.00022814	0.0228038
AT5G04530	-1.32768	7.92801	29.5811	0.000229262	0.0228556
AT4G04840	1.44563	5.62171	30.368	0.000234094	0.0232761
AT2G45040	-0.828267	3.0251	27.7791	0.000234756	0.0232808
AT5G45890	2.48667	1.66433	27.6742	0.000238477	0.0235881
AT3G26580	0.552378	5.21069	27.6404	0.00023969	0.0236463
AT3G05880	-0.948652	3.63391	27.5861	0.000241656	0.0237783
AT5G23190	-3.96559	5.86513	44.1271	0.000244041	0.0239508
AT4G22880	-1.07756	4.86851	27.4649	0.000246111	0.0240635
AT1G77855	-6.61207	0.67984	32.9279	0.00024646	0.0240635
AT5G16590	-0.794293	5.20059	27.2374	0.000254737	0.0248077
AT1G01560	2.79111	1.15895	27.2014	0.000256134	0.0248798
AT5G48510	4.7618	2.04613	33.7919	0.000260046	0.0251952
AT1G09780	-0.58046	6.56294	26.9743	0.000265159	0.0256131
AT1G73370	0.752895	5.06857	26.9607	0.000265712	0.0256131
AT1G10670	-0.463373	8.01678	26.9173	0.000267485	0.0257157
AT3G22600	-4.5222	6.00239	44.8556	0.000268158	0.0257157
AT5G57560	-1.386	7.10053	29.1637	0.000269091	0.0257157
AT4G10640	-0.891766	3.29182	26.8685	0.000269491	0.0257157
AT5G56460	-1.03085	2.42854	26.7951	0.000272548	0.025942
AT3G63280	1.09098	2.3243	26.7525	0.000274337	0.0260469
AT5G38180	-0.682688	4.20839	26.7345	0.0002751	0.026054
AT3G52710	-0.765627	4.51076	26.6705	0.000277824	0.0262464
AT1G10790	-1.4515	1.46279	26.5934	0.000281152	0.0264947
AT2G24430	-0.723543	7.01875	26.5229	0.000284235	0.0267188
AT5G20940	1.74854	5.70503	31.2502	0.000285459	0.0267321
AT3G52400	-1.2288	5.39194	27.4795	0.000286405	0.0267321
AT4G18550	-1.76267	1.40945	26.4719	0.000286494	0.0267321
AT3G02840	-1.31461	3.47317	26.3476	0.000292079	0.0271863
AT3G54260	-0.993592	2.81816	26.2352	0.000297239	0.0275988
AT4G28150	1.80342	1.75409	26.2076	0.000298524	0.0276485
AT5G53590	-0.898281	5.56115	26.1924	0.000299234	0.0276485
AT5G56500	-0.566885	6.04729	26.1732	0.000300133	0.0276641
AT1G61255	-1.06947	3.48536	26.1354	0.000301913	0.0277133
AT1G17200	-0.783217	4.40876	26.1308	0.00030213	0.0277133
AT1G79330	1.15775	4.48749	26.0879	0.000306207	0.0280134
AT5G25900	-0.545963	7.44362	26.0313	0.00030688	0.0280134
AT2G32660	1.59788	1.30024	25.9844	0.000309148	0.0281176
AT5G60360	0.637486	8.73692	25.977	0.000309507	0.0281176
AT2G26250	-1.04811	9.11269	25.9275	0.00031193	0.02827
AT3G11050	0.644078	5.61243	25.8903	0.000313759	0.0282863
AT3G61440	-0.50328	7.81867	25.8725	0.000314642	0.0282863
AT4G33160	-0.742158	3.25059	25.8677	0.00031488	0.0282863
AT1G19830	-1.18441	2.26825	25.8634	0.000315096	0.0282863
AT5G49180	-1.48334	6.89822	28.7526	0.000316706	0.0283534
AT5G12950	-0.958831	6.81554	25.8184	0.000317341	0.0283534
AT2G33480	0.526842	7.29239	25.7996	0.000318284	0.0283707
AT3G10630	-0.777208	3.34079	25.5668	0.000330247	0.0293679
AT4G34180	0.896624	7.83823	25.5488	0.000331194	0.0293832
AT5G07550	1.82934	2.05544	25.5145	0.000333011	0.0294754
AT4G25000	0.568339	6.22992	25.4956	0.000334012	0.029495
AT3G20210	-1.23902	9.67639	26.3104	0.00034063	0.0300095
AT4G08290	0.887746	5.75595	25.2948	0.000344907	0.0303158
AT2G17290	-0.73168	4.58994	25.2301	0.000348502	0.0305609
AT2G21430	-1.13961	2.69343	25.2061	0.000349852	0.0306085
AT3G13080	-0.830037	3.15435	25.1661	0.000352108	0.0307348
AT4G11320	1.15549	3.29694	25.1166	0.000354924	0.0308711
AT4G03510	0.876661	6.19833	25.1097	0.000355321	0.0308711
AT5G54590	-0.803045	3.06043	25.078	0.000357136	0.0308711
AT5G54585	-8.06243	-0.604866	29.5011	0.000358084	0.0308711
AT2G05940	-0.781954	4.90178	25.0568	0.000358361	0.0308711
AT1G02570	-2.2599	3.35268	27.2801	0.000358558	0.0308711
AT2G44230	-4.86419	1.19575	31.525	0.000360594	0.0309759
AT3G15670	1.246	4.72897	25.8577	0.000364244	0.0312187
AT1G28440	-0.74542	5.50011	24.8222	0.000372232	0.0318313
AT1G11450	0.73714	5.62386	24.7748	0.000375111	0.0320053
AT5G23170	-0.867168	3.66832	24.7269	0.000378051	0.0321836
AT3G21720	0.82702	6.27562	24.6372	0.000383621	0.0325846
AT1G79380	0.661107	4.85617	24.551	0.000389069	0.0329734
AT3G15510	0.527798	7.6556	24.5086	0.000391777	0.0331288
AT3G13000	0.747363	4.15327	24.441	0.000396147	0.0334237
AT3G14990	-0.51791	6.73822	24.3983	0.000398937	0.0335843
AT3G11640	1.02855	2.7789	24.3489	0.000402194	0.0337834
AT4G23920	0.782667	2.73376	24.3135	0.000404546	0.0339058
AT1G34630	0.602506	4.42912	24.112	0.000418254	0.0349108
AT1G18890	-0.56831	5.00687	24.1062	0.000418659	0.0349108
AT5G39670	-2.82081	2.55263	27.2056	0.000419302	0.0349108
AT5G03240	-0.714025	9.30819	24.0402	0.000423272	0.0351641
AT5G03380	-0.61611	6.06699	23.9901	0.000426812	0.0353805
AT3G53620	0.609407	7.32241	23.9766	0.000427774	0.0353829
AT1G63370	1.03411	4.37541	23.9452	0.000430014	0.0353938
AT3G03990	-0.602347	5.29065	23.9419	0.00043025	0.0353938
AT2G43290	-0.847208	7.27041	23.9355	0.000430709	0.0353938
AT5G58430	-0.61179	7.13717	23.8908	0.000433933	0.0355816
AT5G44120	0.945205	11.9123	23.8313	0.00043827	0.0358596
AT1G52190	-1.21722	2.5491	23.7389	0.000445105	0.0363403
AT3G58740	0.532583	10.8013	23.5613	0.000458595	0.0373612
AT5G36185	-1.90017	1.03106	23.4837	0.000464643	0.0377692
AT5G56040	-1.03984	2.43291	23.4715	0.000465597	0.0377692
AT4G34980	-0.609654	5.37804	23.4447	0.000467712	0.0378597
AT5G19290	-0.500286	6.06558	23.4047	0.000470895	0.0380361
AT4G24715	0.907618	3.3918	23.3574	0.000474681	0.0381907
AT2G40000	-0.783897	8.71279	23.3556	0.000474825	0.0381907
AT2G14740	-0.732697	4.48569	23.3277	0.000477083	0.038291
AT4G22690	1.27239	3.50346	23.2479	0.000483593	0.0387314
AT3G07820	9.11078	1.10083	30.5892	0.000485276	0.0387842
AT5G26720	-1.60791	2.29305	23.1967	0.000487836	0.0389067
AT4G19670	-0.516436	4.76216	23.1743	0.000489696	0.0389106
AT2G41820	-0.614088	4.28776	23.1714	0.000489939	0.0389106
AT1G02220	-1.27216	3.38833	23.1538	0.000491413	0.038946
AT4G00530	0.828106	3.12684	23.1285	0.000493539	0.0390329
AT2G02930	-1.67201	4.2297	25.4037	0.00050346	0.0397345
AT1G12780	-0.698272	10.0589	22.9905	0.000505335	0.0397996
AT3G46600	-1.1899	2.57582	22.934	0.000510263	0.0401043
AT1G30820	-0.692953	5.44618	22.9163	0.000511813	0.0401251
AT5G49440	0.509602	5.15412	22.9069	0.000512645	0.0401251
AT1G09155	-0.872239	3.26063	22.8354	0.000518992	0.0404567
AT5G15950	-0.783096	6.93344	22.8351	0.000519017	0.0404567
AT4G19450	-0.50749	5.59868	22.7661	0.000525235	0.0408572
AT5G44670	-0.610153	4.2605	22.7152	0.000529875	0.0410636
AT2G22420	-0.806113	5.42551	22.7132	0.000530056	0.0410636
AT5G45800	-0.844434	3.34093	22.6307	0.000537691	0.041544
AT1G24430	-1.76312	2.31531	22.6225	0.00053845	0.041544
AT1G30120	-0.567848	7.79775	22.6006	0.000540501	0.0416175
AT5G48950	-0.633578	4.42499	22.5339	0.000546806	0.0420176
AT1G08200	0.455102	7.61975	22.4937	0.000550642	0.0422267
AT1G68650	-0.823167	3.19421	22.4639	0.000553508	0.0423607
AT2G31990	0.954902	4.37821	22.3552	0.000564115	0.0430854
AT2G01070	-0.496549	4.61285	22.2774	0.000571854	0.0435781
AT4G37900	-1.09686	2.05459	22.2673	0.000572866	0.0435781
AT2G14900	-0.766954	3.81203	22.1037	0.000589585	0.0447601
AT5G21940	-1.337	2.56471	22.0858	0.000591445	0.0448114
AT1G19850	0.8305	3.86138	22.0289	0.000597413	0.0451361
AT5G13980	-0.579033	6.47128	22.0162	0.00059876	0.0451361
AT3G26330	1.53852	1.43858	22.011	0.000599305	0.0451361
AT3G25930	0.595237	4.24432	21.8617	0.000615375	0.0461363
AT4G16690	0.453929	6.3167	21.853	0.000616328	0.0461363
AT3G54010	-0.462529	5.42708	21.8438	0.000617333	0.0461363
AT3G22910	-1.06151	5.94154	22.4499	0.000617456	0.0461363
AT1G04350	0.6213	3.43833	21.8268	0.000619205	0.0461759
AT3G22160	-1.80637	2.19275	21.7975	0.000622443	0.0463261
AT1G54580	-0.468232	9.24033	21.7456	0.000628224	0.0466647
AT2G11810	-1.07728	2.93852	21.7179	0.000631338	0.0468042
AT2G43880	1.89232	4.64786	45.0289	0.000634017	0.0469111
AT1G75945	3.82395	2.99915	28.6033	0.000651843	0.0480852
AT5G18840	-0.827205	5.31435	21.5343	0.000652424	0.0480852
AT1G71910	0.776587	4.03008	21.5053	0.000655831	0.0482424
AT1G68960	-2.08358	1.58207	21.4129	0.000666828	0.0488793
AT1G61260	-1.1099	4.81585	21.9211	0.000667069	0.0488793
AT4G25240	-0.652411	4.56886	21.3153	0.000678665	0.049625
AT1G08820	-0.54005	6.97529	21.2968	0.000680941	0.049625
AT5G16390	-0.507965	6.51143	21.2949	0.000681177	0.049625
AT1G15380	0.732333	3.56751	21.2797	0.000683059	0.0496667
AT3G20100	-0.621549	5.49431	21.2597	0.000685532	0.049751
AT1G04220	-0.742763	8.14192	21.2082	0.00069196	0.0500407
AT3G45970	-0.796107	9.59778	21.2013	0.00069283	0.0500407
AT5G67385	0.821177	2.46106	21.1961	0.000693487	0.0500407
AT3G51642	-3.12944	2.43866	30.2655	0.000696089	0.0500496
AT5G66310	0.629008	4.12565	21.1741	0.000696253	0.0500496
AT2G28800	-0.559183	4.96257	21.1384	0.00070078	0.0501939
AT1G08250	-0.781249	3.29126	21.1371	0.000700949	0.0501939
AT4G37790	-0.66593	4.62277	21.127	0.000702235	0.0501939
AT3G14560	0.711639	6.02728	21.1112	0.000704264	0.0501975
AT1G32930	-0.93696	3.65657	21.1059	0.000704936	0.0501975
AT4G16770	0.853301	3.33674	21.0809	0.00070816	0.0503325
AT3G16950	-0.576167	6.78332	21.0497	0.000712192	0.0505243
AT2G33580	-0.721102	4.23462	21.0331	0.000714354	0.0505829
AT3G50350	-0.781482	3.54807	20.9945	0.000719405	0.0508455
AT1G21460	-0.818323	5.39205	20.9522	0.000724984	0.0511444
AT2G44480	-10.7388	-0.214291	47.3662	0.000726495	0.0511558
AT2G41170	-0.969429	4.59286	20.9187	0.000729449	0.0512685
AT3G28620	-1.31557	1.93568	20.8976	0.000732262	0.0513709
AT4G04810	1.12954	3.27633	20.8468	0.000739115	0.0517214
AT3G48460	-1.25011	4.34024	21.3776	0.000739989	0.0517214
AT2G33520	1.17455	3.01085	20.8252	0.000742052	0.0517701
AT5G16230	0.524462	8.25567	20.8096	0.000744185	0.0518235
AT5G20045	1.30039	4.72991	22.2087	0.00074949	0.0520173
AT2G21260	0.482179	7.04598	20.7694	0.000749715	0.0520173
AT1G01620	-0.632843	5.86451	20.6922	0.000760452	0.0526658
AT2G07175	-10.9692	0.01916	46.2158	0.000771714	0.0532537
AT5G63530	0.465713	7.90399	20.6123	0.000771752	0.0532537
AT3G47290	-0.666205	3.08269	20.5588	0.000779429	0.053622
AT1G54990	-0.66343	4.04653	20.5522	0.000780385	0.053622
AT5G17630	-0.66722	4.4687	20.5367	0.000782637	0.053622
AT3G29791	-9.26708	-1.07595	23.6898	0.000783393	0.053622
AT5G62700	-0.416075	7.88781	20.5261	0.000784167	0.053622
AT1G02500	-0.603515	8.40649	20.4956	0.00078862	0.0538294
AT5G13180	0.488852	6.09177	20.3768	0.000806238	0.0549329
AT2G27130	-1.05321	3.75238	20.356	0.000809368	0.0550472
AT1G21770	-0.498082	5.47006	20.2941	0.000818786	0.0555043
AT1G10060	-0.880623	6.56893	20.2853	0.000820123	0.0555043
AT1G64190	-0.438315	5.40977	20.283	0.000820485	0.0555043
AT3G23080	-0.872678	3.5628	20.124	0.000845311	0.0570493
AT5G63970	0.568466	5.56243	20.1126	0.000847125	0.0570493
AT1G79530	-0.487531	5.54867	20.1081	0.00084784	0.0570493
AT1G75120	-1.28055	2.73531	20.081	0.000852171	0.0571813
AT2G25680	-1.00344	2.69895	20.0769	0.000852821	0.0571813
AT1G23560	0.697536	6.11553	20.0236	0.000861443	0.0576573
AT1G51645	-0.594066	5.17808	19.9245	0.000877714	0.0586427
AT4G17840	0.503607	6.02617	19.9128	0.000879665	0.0586696
AT1G62070	-1.16731	10.4894	20.6473	0.0008849	0.058915
AT4G37870	0.569644	8.08675	19.8456	0.000890937	0.0592129
AT3G56170	0.621871	5.4016	19.8324	0.000893171	0.0592575
AT3G26770	1.03885	2.56347	19.8159	0.000895972	0.0593393
AT5G45900	0.496598	5.02745	19.7648	0.000904714	0.0598137
AT3G49870	-0.477583	5.38348	19.7445	0.000908212	0.0599404
AT2G01670	-0.912256	2.85618	19.7268	0.000911281	0.0600134
AT4G39670	-1.24146	2.23191	19.7199	0.000912487	0.0600134
AT1G65380	-0.68598	4.09643	19.7037	0.000915305	0.0600945
AT4G09970	1.28732	1.47922	19.6353	0.000927332	0.0607787
AT2G36295	-3.04333	3.42127	25.2605	0.000948174	0.0620374
AT5G24410	-0.722331	5.36309	19.5044	0.000950874	0.0621044
AT5G19940	-0.612741	4.15179	19.4908	0.000953368	0.0621044
AT1G60190	-1.26668	2.33362	19.4867	0.000954116	0.0621044
AT4G18465	-0.540382	4.56067	19.457	0.000959578	0.0623528
AT1G32127	-0.694302	3.06803	19.4379	0.000963112	0.0624472
AT1G48260	0.929773	2.91233	19.4313	0.000964327	0.0624472
AT2G12400	-0.545084	4.58626	19.3505	0.000979465	0.0632408
AT1G26560	0.658337	4.72648	19.3356	0.000982279	0.0632408
AT1G68710	-0.811211	4.35599	19.3309	0.000983181	0.0632408
AT4G37590	0.599476	3.76372	19.3305	0.00098326	0.0632408
AT5G54260	0.960459	3.1862	19.284	0.000992129	0.0637031
AT1G65930	-0.470369	8.82687	19.1921	0.00100995	0.0647309
AT2G32510	0.886093	2.87531	19.1786	0.00101259	0.0647309
AT1G67510	-0.97955	3.25978	19.1679	0.00101469	0.0647309
AT5G64310	-0.643891	7.27517	19.1665	0.00101497	0.0647309
AT5G05390	-3.7879	4.41574	39.4095	0.00101794	0.0648109
AT1G73700	-1.19349	1.64191	19.1322	0.00102177	0.0649458
AT1G06840	-0.801287	2.35567	19.0934	0.00102951	0.0652293
AT1G29160	0.844352	4.27199	19.08	0.00103219	0.0652293
AT1G11090	-11.0271	0.46446	41.0212	0.00103225	0.0652293
AT1G26090	0.627649	3.04972	19.0754	0.00103312	0.0652293
AT1G66200	-0.573383	9.08539	19.0602	0.00103619	0.0653143
AT1G44350	0.663361	4.7989	18.9992	0.0010486	0.0659869
AT1G70170	-1.82803	1.73794	18.9544	0.00105783	0.066457
AT2G28720	0.791314	3.8975	18.933	0.00106227	0.0665572
AT1G28670	4.30766	1.58262	21.3356	0.00106293	0.0665572
AT2G33770	-0.574202	6.926	18.8996	0.00106922	0.0668407
AT1G05213	3.13141	1.84627	20.8054	0.00108063	0.0674424
AT5G09978	-0.951057	2.8025	18.8051	0.00108926	0.0678691
AT2G15320	0.640963	2.9642	18.7926	0.00109195	0.0679247
AT3G60360	0.636507	3.00103	18.7341	0.00110459	0.0685989
AT4G25040	5.76021	3.12877	27.7354	0.00110987	0.0688135
AT1G79910	1.02156	2.42378	18.6889	0.00111449	0.0689873
AT5G61600	-0.712403	6.40847	18.6552	0.00112192	0.069334
AT5G13320	-1.74674	3.55822	20.4106	0.00113193	0.0698383
AT1G52880	0.493925	7.18325	18.5501	0.00114554	0.0705634
AT1G77230	-0.742094	8.19847	18.5269	0.00115083	0.070774
AT2G05580	1.38295	5.76438	20.8918	0.00115273	0.0707764
AT2G16990	0.5277	6.56911	18.4948	0.00115817	0.0709952
AT3G45600	-0.419318	4.91716	18.4549	0.0011674	0.0712701
AT2G45840	-0.685823	4.42392	18.4525	0.00116797	0.0712701
AT4G28530	1.02151	2.75936	18.4435	0.00117006	0.0712701
AT3G24650	0.64399	5.89146	18.443	0.00117018	0.0712701
AT1G21830	-0.847908	2.48944	18.3972	0.00118091	0.0718082
AT1G23390	-0.740667	4.61096	18.334	0.00119593	0.0726046
AT1G29340	-0.732135	5.91306	18.2752	0.00121008	0.0733464
AT4G16160	0.931804	6.2025	18.5256	0.00121774	0.0736928
AT1G02730	-1.21596	2.05904	18.2189	0.00122382	0.0739428
AT5G14480	-0.658732	3.15602	18.1905	0.00123083	0.074155
AT3G28560	10.5367	-0.490509	38.1353	0.00123125	0.074155
AT2G05320	-0.517797	3.55478	18.1697	0.00123598	0.0743215
AT4G11530	-7.38734	0.124338	20.6917	0.00124344	0.0746516
AT1G09915	0.886701	2.02366	18.1304	0.00124581	0.0746758
AT4G32290	0.54244	7.85811	18.1051	0.00125216	0.074879
AT4G33330	-0.795481	5.21004	18.1012	0.00125315	0.074879
AT2G17050	8.82216	-1.07008	25.3968	0.00127014	0.0757557
AT3G59970	-0.42766	5.76263	18.0262	0.00127227	0.0757557
AT1G21140	-0.43152	6.52111	18.0132	0.00127562	0.0757557
AT2G40140	-0.594307	7.51055	18.0124	0.00127583	0.0757557
AT5G52882	1.33815	6.15469	20.2279	0.0012841	0.0761142
AT3G52790	-3.71379	3.45063	24.5927	0.00128588	0.0761142
AT1G49740	0.541736	6.15387	17.9359	0.00129576	0.0765724
AT5G08750	0.475921	4.77078	17.9287	0.00129767	0.0765724
AT5G49600	9.38776	-1.29227	20.418	0.00130011	0.0765972
AT2G37950	-3.56362	1.58704	19.688	0.00130672	0.0768671
AT3G54120	-1.67196	0.915804	17.8498	0.00131863	0.0774473
AT5G12250	-0.440135	7.25544	17.842	0.00132072	0.0774502
AT2G23560	-0.990585	2.86365	17.793	0.00133398	0.0781069
AT3G21750	0.507262	6.20424	17.7629	0.00134219	0.0784665
AT2G00500	-1.0398	2.18629	17.7538	0.0013447	0.0784921
AT3G19820	-0.446891	8.69537	17.7382	0.00134899	0.078621
AT5G35732	0.807657	3.26828	17.727	0.00135208	0.0786804
AT5G56750	0.886416	2.10129	17.6896	0.00136246	0.0791626
AT4G37610	-1.03994	4.85734	18.1407	0.00137914	0.0799933
AT4G20260	-0.886635	6.6693	17.7422	0.00138098	0.0799933
AT5G25930	-0.722838	3.08416	17.6064	0.00138589	0.080155
AT5G42180	-5.15916	4.45768	27.5479	0.00139687	0.0806674
AT2G47730	-0.691251	8.73869	17.5449	0.00140352	0.080928
AT5G54165	-1.01228	3.53068	17.5125	0.00141291	0.0813454
AT5G49040	-1.15667	2.0316	17.4849	0.00142099	0.0816525
AT3G13175	-0.721439	4.15331	17.4795	0.00142256	0.0816525
AT5G13900	-3.48135	2.08534	25.2867	0.00142842	0.0818648
AT4G11175	0.65088	3.99234	17.4489	0.00143157	0.0819215
AT1G76230	2.95211	0.778998	17.434	0.001436	0.0819849
AT1G07135	-0.786386	6.60122	17.4306	0.001437	0.0819849
AT3G21730	1.19187	6.15929	18.9873	0.00145766	0.0830382
AT4G30210	-0.817366	5.96474	17.3218	0.00146975	0.0836014
AT3G62650	-0.500268	5.6526	17.2821	0.00148191	0.0841666
AT1G26720	-1.64835	0.841814	17.2681	0.00148624	0.0842862
AT5G15530	-0.546859	7.201	17.1886	0.00151103	0.0854748
AT5G19855	0.487182	4.4957	17.1818	0.00151317	0.0854748
AT3G60160	-0.533366	5.8092	17.1793	0.00151397	0.0854748
AT1G54280	-0.713874	3.50192	17.1615	0.0015196	0.0856579
AT1G31935	-3.46744	1.5391	18.8283	0.00152173	0.0856579
AT2G34190	-1.09798	3.05065	17.1375	0.00152725	0.0858409
AT1G73190	0.667376	8.25316	17.1172	0.00153372	0.0860772
AT3G02640	-1.23724	1.84926	17.0365	0.00155986	0.0873737
AT1G09430	-0.440692	6.36825	17.0262	0.00156325	0.0873737
AT2G26670	0.678796	7.29515	17.0247	0.00156375	0.0873737
AT3G52860	0.477639	3.92806	16.9717	0.00158124	0.0882211
AT3G14440	-1.02641	3.38621	16.9561	0.00158643	0.0883805
AT5G17600	-1.53674	1.23997	16.927	0.00159619	0.0887935
AT1G12450	0.536191	4.68735	16.8998	0.00160537	0.0891067
AT3G00620	-0.790642	2.4572	16.8964	0.00160652	0.0891067
AT3G50530	-0.552679	3.92528	16.883	0.00161106	0.089228
AT4G33550	-0.784525	4.16725	16.8739	0.00161416	0.0892688
AT4G16630	0.468371	4.64737	16.8585	0.00161942	0.0894294
AT1G74450	-0.665071	7.1265	16.799	0.0016399	0.0904284
AT4G22758	1.00001	3.51276	16.7828	0.00164554	0.0905977
AT1G77380	1.83167	1.67725	16.7686	0.00165048	0.0905977
AT4G30400	-0.686066	4.30912	16.7659	0.00165142	0.0905977
AT1G61720	-0.660759	7.49338	16.7628	0.00165254	0.0905977
AT5G46280	-0.742255	3.54707	16.7531	0.00165591	0.0906514
AT5G67480	0.501872	7.11793	16.7178	0.00166837	0.0911452
AT5G39130	-0.46342	11.3276	16.7126	0.0016702	0.0911452
AT1G79900	0.560443	4.67032	16.7071	0.00167215	0.0911452
AT5G01790	0.56272	6.23707	16.6991	0.00167501	0.0911699
AT4G28790	1.01617	2.16555	16.6801	0.00168177	0.0914069
AT1G36370	0.524171	5.06763	16.6529	0.00169153	0.0918053
AT3G23810	-2.24946	3.83034	20.3491	0.00171308	0.0928422
AT5G37660	-0.648272	3.85412	16.5844	0.00171641	0.0928583
AT2G46370	-0.480214	8.85168	16.5793	0.00171828	0.0928583
AT5G44480	-1.04343	2.9309	16.5597	0.00172546	0.092987
AT3G52770	1.07517	2.38379	16.5568	0.00172657	0.092987
AT2G47770	0.946155	4.56771	16.6531	0.00172803	0.092987
AT3G55980	-0.691343	8.36481	16.5263	0.00173783	0.0933821
AT1G65560	-0.639412	4.61478	16.5164	0.00174153	0.0934484
AT1G16060	-0.750426	4.63266	16.5024	0.00174676	0.0935963
AT2G26440	-0.95639	6.47072	16.9418	0.00175329	0.0938136
AT1G35180	-1.13903	3.07296	16.4746	0.00175718	0.0938888
AT3G07310	-0.717791	3.33288	16.4458	0.00176804	0.0943039
AT3G03890	0.473053	5.35423	16.4409	0.00176992	0.0943039
AT5G18670	-0.523703	4.93567	16.4255	0.00177577	0.0944826
AT3G09950	-0.929952	6.24093	16.7969	0.00178801	0.0950003
AT4G15430	-0.947598	2.11922	16.3655	0.00179881	0.0954404
AT4G28400	-0.493054	4.38121	16.3461	0.00180633	0.0957053
AT3G21220	-0.523442	5.35049	16.334	0.00181107	0.0958225
AT2G07690	-0.589231	3.23107	16.3156	0.00181825	0.0959729
AT3G57380	-0.738881	2.91138	16.3138	0.00181898	0.0959729
AT3G15500	0.860457	4.42356	16.2807	0.00183201	0.0963035
AT3G03150	-0.496041	6.79194	16.2799	0.00183232	0.0963035
AT4G34320	0.787527	5.41655	16.2733	0.00183492	0.0963035
AT3G07970	-6.64713	2.59869	32.0651	0.00183542	0.0963035
AT4G23410	-0.902153	1.81075	16.2519	0.00184343	0.0965899
AT3G23450	-1.14108	3.99586	16.4463	0.00185255	0.0968623
AT4G16190	-0.606193	6.90998	16.2261	0.00185374	0.0968623
AT2G29370	-0.782021	4.76845	16.1951	0.00186622	0.0973801
AT2G40380	-0.503953	4.92468	16.1809	0.00187199	0.0975468
AT3G13660	-0.683688	2.93324	16.1574	0.00188152	0.0979088
AT3G17120	0.673802	4.28608	16.1395	0.00188886	0.0981557
AT1G51460	-0.834606	2.71588	16.1313	0.00189223	0.0981965
AT1G52760	-0.652171	6.42293	16.1004	0.00190498	0.0987227
AT5G45340	-0.841933	4.32354	16.0882	0.00191003	0.0987597
AT5G54740	0.982771	8.20263	16.7062	0.00191091	0.0987597
AT3G04260	-0.55845	4.35497	16.024	0.00193694	0.0999686
AT4G29680	-0.485933	5.23821	16.0155	0.00194052	0.100017
AT5G24790	-0.959541	2.28759	15.9806	0.00195535	0.100574
AT3G16050	-0.609152	4.96281	15.9739	0.00195821	0.100574
AT2G05385	-1.02704	2.11575	15.9661	0.00196157	0.100574
AT1G80520	-1.24061	1.42503	15.9652	0.00196194	0.100574
AT3G21830	-1.00613	2.30344	15.9514	0.00196788	0.100742
AT5G41850	1.54081	1.13211	15.8851	0.00199665	0.102077
AT1G80160	0.586416	8.11825	15.8508	0.00201173	0.102697
AT3G15210	-0.539043	7.63247	15.8452	0.00201419	0.102697
AT4G34630	0.557404	6.24243	15.8236	0.00202379	0.103046
AT2G45290	0.493508	5.8129	15.8153	0.00202749	0.103046
AT3G53780	-0.808021	3.69398	15.8066	0.00203135	0.103046
AT1G68440	-0.611284	5.8145	15.8035	0.00203274	0.103046
AT4G33300	-0.425878	5.61039	15.794	0.00203701	0.103046
AT4G22780	-0.447765	5.76798	15.7932	0.00203736	0.103046
AT4G26400	-0.583353	5.48123	15.7868	0.00204024	0.103054
AT5G46540	-1.07502	3.85964	15.8507	0.00205006	0.103378
AT1G07720	-1.19779	3.16792	15.7604	0.00205211	0.103378
AT3G18060	-0.458695	5.0348	15.754	0.00205502	0.103387
AT1G35580	-0.478358	4.86771	15.7224	0.00206938	0.103971
AT4G36790	-0.630985	4.40138	15.706	0.00207688	0.10421
AT4G34990	-0.697277	4.62789	15.6808	0.00208846	0.104546
AT5G17770	-0.501571	7.57694	15.6795	0.00208909	0.104546
AT4G26080	-0.748151	6.13046	15.6435	0.00210577	0.105231
AT1G71690	-0.649378	5.16429	15.638	0.00210834	0.105231
AT2G07774	-1.30215	1.32769	15.6288	0.00211266	0.105308
AT1G03780	-7.89842	0.00356004	17.5833	0.00211917	0.105494
AT1G13830	0.509861	4.79815	15.5968	0.0021277	0.105525
AT4G23560	-1.56406	3.47393	16.2464	0.00212788	0.105525
AT1G65840	0.519076	5.87042	15.5958	0.00212815	0.105525
AT5G46230	0.530303	4.15476	15.5776	0.00213677	0.105813
AT1G17840	-0.709175	5.89858	15.5583	0.00214596	0.106122
AT1G35780	-0.594738	4.48353	15.5403	0.00215454	0.106122
AT2G47240	-0.590432	8.70679	15.5403	0.00215455	0.106122
AT5G53450	0.653144	3.33386	15.5369	0.00215618	0.106122
AT2G44790	-1.0034	3.20513	15.53	0.00215946	0.106122
AT3G13310	-0.523544	7.63488	15.5293	0.00215981	0.106122
AT3G05990	0.438599	5.36799	15.52	0.00216426	0.106203
AT3G61190	-0.954406	6.21103	16.0832	0.00216845	0.106271
AT2G12462	-0.75228	5.12636	15.4966	0.0021756	0.106484
AT1G62610	0.511468	4.75961	15.4873	0.0021801	0.106566
AT1G76550	-0.458614	6.76858	15.4408	0.00220281	0.107537
AT3G57230	-0.715948	2.53205	15.4097	0.00221813	0.108146
AT4G24000	-1.44462	1.71579	15.3538	0.00224608	0.109354
AT1G50430	-0.57579	5.59671	15.3437	0.00225115	0.109354
AT4G26620	-0.37969	5.09232	15.3423	0.00225188	0.109354
AT5G59120	-1.10669	4.56514	16.09	0.00225446	0.109354
AT3G51840	0.38837	8.08867	15.3273	0.00225946	0.109457
AT2G17550	-1.02719	1.98839	15.3194	0.00226344	0.109503
AT1G03103	-0.773489	10.7262	15.314	0.0022662	0.109503
AT5G38530	0.650035	3.45167	15.3008	0.00227292	0.109688
AT3G57240	-1.91141	2.60768	15.8848	0.00229947	0.110828
AT1G14950	1.17604	10.1475	16.4361	0.0023133	0.111294
AT4G14040	0.775806	4.7167	15.2191	0.00231502	0.111294
AT2G39420	0.454398	4.81933	15.2128	0.00231832	0.111311
AT1G72920	-6.3745	0.485112	16.0075	0.00232643	0.11156
AT2G22860	1.27619	2.0148	15.1804	0.00233534	0.111754
AT3G04720	0.796425	3.55629	15.1784	0.00233637	0.111754
AT5G04310	0.786004	3.16007	15.1703	0.00234063	0.111816
AT3G15450	-1.25768	5.10191	16.7485	0.00234515	0.111891
AT1G61740	-1.03715	1.8234	15.1406	0.00235641	0.112247
AT3G02480	0.983535	8.55513	15.7688	0.00236253	0.112247
AT5G54810	0.384468	5.76238	15.1226	0.00236598	0.112247
AT5G57350	-0.810654	6.59658	15.1984	0.0023663	0.112247
AT5G56540	1.82432	7.66323	18.9766	0.00236742	0.112247
AT1G30135	1.60674	1.09304	15.104	0.00237594	0.112329
AT2G40550	-0.790217	2.92538	15.1002	0.002378	0.112329
AT5G17760	-0.570911	5.23456	15.0939	0.00238137	0.112329
AT5G05180	-0.832049	3.43509	15.0906	0.00238316	0.112329
AT3G04730	-0.840347	3.17144	15.0891	0.00238398	0.112329
AT1G69700	-0.7293	2.77635	15.0763	0.0023909	0.112515
AT3G13380	-0.681647	4.19109	15.0694	0.00239466	0.112552
AT1G01490	0.463439	5.52718	15.0585	0.00240054	0.112634
AT3G45870	-0.681885	3.45503	15.0552	0.00240234	0.112634
AT5G38140	0.725384	7.24658	15.0393	0.00241104	0.112803
AT3G05190	0.42169	4.81035	15.0377	0.00241191	0.112803
AT2G02955	-0.968768	1.91342	15.0292	0.00241654	0.11282
AT1G62220	-0.823042	10.5704	15.0259	0.00241836	0.11282
AT1G35612	-0.981359	2.13438	15.0207	0.0024212	0.11282
AT1G75780	-1.2369	1.58622	15.0022	0.00243144	0.113157
AT2G30930	-1.19277	1.68695	14.9935	0.00243621	0.113241
AT1G55740	0.571508	5.08343	14.9753	0.00244631	0.113459
AT4G12910	-0.825427	5.8256	15.0537	0.0024469	0.113459
AT5G06270	0.859817	3.83219	14.9224	0.00247597	0.114562
AT1G73920	-0.412694	4.62548	14.921	0.00247673	0.114562
AT3G02150	3.15622	1.02812	15.0074	0.00248777	0.114815
AT4G16380	0.483618	6.65792	14.9007	0.00248827	0.114815
AT1G09380	-0.594371	10.4145	14.8728	0.00250415	0.11529
AT1G08340	0.764235	4.45449	14.8682	0.00250678	0.11529
AT4G18950	-0.780816	4.67727	14.8666	0.0025077	0.11529
AT1G31830	-0.506308	5.22307	14.8447	0.00252026	0.115727
AT3G51000	-0.426451	8.37796	14.8229	0.00253285	0.116165
AT2G02580	0.553889	6.3464	14.8059	0.00254274	0.116477
AT4G09012	10.4938	-0.396132	16.5731	0.00255588	0.116837
AT2G39350	-0.915387	3.43557	14.7819	0.00255676	0.116837
AT3G61640	-0.544277	5.79323	14.7654	0.00256648	0.117099
AT5G45940	-0.732873	2.66062	14.7606	0.00256926	0.117099
AT3G55660	-7.0007	-0.532895	16.5331	0.00257537	0.117099
AT1G16310	0.506467	3.56191	14.7473	0.00257712	0.117099
AT3G02410	8.34963	-0.329685	16.5278	0.00257795	0.117099
AT1G28260	0.539849	3.54036	14.7276	0.00258882	0.117452
AT5G53680	-9.11788	-1.06282	16.4908	0.00259611	0.117642
AT1G03070	-0.697276	3.4798	14.6838	0.00261504	0.11809
AT2G26910	-0.521377	5.16083	14.6833	0.00261535	0.11809
AT3G50340	-0.632133	3.86501	14.6735	0.00262123	0.11809
AT2G44080	0.499707	5.57511	14.6733	0.00262134	0.11809
AT4G14930	0.522085	7.37997	14.6729	0.0026216	0.11809
AT1G71380	-1.69216	1.4673	14.6675	0.00262486	0.118097
AT5G52750	-5.25791	0.697486	17.4268	0.00263131	0.118182
AT4G30960	0.359172	7.01469	14.6541	0.002633	0.118182
AT5G05860	-0.783481	3.30174	14.634	0.00264518	0.118588
AT5G04720	-0.396913	6.30989	14.6283	0.00264866	0.118604
AT3G21550	0.767398	6.08543	14.6219	0.00266256	0.119086
AT3G04640	-0.876943	5.68431	14.9298	0.00266906	0.119236
AT5G42560	-0.522545	6.06254	14.5869	0.00267409	0.11932
AT5G09440	-0.865591	3.57168	14.5816	0.0026774	0.119327
AT5G27150	0.432611	4.47113	14.5596	0.00269107	0.119795
AT1G59590	-1.29273	1.89268	14.5503	0.00269688	0.119913
AT1G01480	1.1789	1.82449	14.5422	0.00270194	0.119997
AT1G49240	-0.344483	6.39602	14.5252	0.00271254	0.120327
AT4G39230	-0.411681	4.93009	14.5143	0.00271941	0.120462
AT1G11080	-0.706192	2.92644	14.5103	0.00272194	0.120462
AT4G24380	-0.732102	5.72109	14.4733	0.00274539	0.121248
AT5G61420	1.27965	2.70658	14.4715	0.00274655	0.121248
AT5G12470	-0.371478	6.24845	14.4672	0.0027493	0.121248
AT3G14280	-0.671803	5.37177	14.459	0.00275456	0.121281
AT4G19980	-1.02932	2.07962	14.456	0.00275647	0.121281
AT1G20350	-0.641374	4.19023	14.3671	0.00281413	0.123675
AT3G27360	0.606067	3.50906	14.3392	0.00283248	0.124337
AT1G49640	0.403179	5.54389	14.3207	0.00284477	0.124732
AT1G22990	-0.572286	9.61293	14.2788	0.00287279	0.125815
AT5G55620	0.541505	6.165	14.2709	0.00287812	0.125903
AT2G32800	-0.786572	3.08496	14.2602	0.0028853	0.126071
AT1G71015	-1.13176	2.51173	14.2287	0.00290673	0.126741
AT1G69530	0.640748	5.70072	14.2278	0.00290733	0.126741
AT1G17170	0.911047	3.39804	14.2171	0.00291461	0.126913
AT4G33145	-2.48285	0.0916995	14.207	0.00292155	0.126976
AT3G19800	0.632934	3.83109	14.2052	0.00292278	0.126976
AT5G56790	0.591257	4.23086	14.1823	0.00293855	0.127516
AT2G33150	0.397069	9.0423	14.1635	0.00295155	0.127933
AT3G48690	-0.575855	5.96112	14.1542	0.00295801	0.128067
AT2G45750	-2.09381	1.50802	14.1288	0.00298651	0.129153
AT3G51730	0.522091	7.96006	14.0926	0.00300127	0.129441
AT1G51570	-0.455732	5.49948	14.0915	0.00300207	0.129441
AT1G20950	-0.506605	5.0019	14.0868	0.0030054	0.129441
AT5G45650	1.04136	3.23563	14.0848	0.00300684	0.129441
AT2G30210	-4.53426	4.81911	30.4416	0.00301486	0.129639
AT1G34790	-2.07016	2.61021	15.2349	0.0030238	0.129742
AT2G22230	-0.402451	5.74431	14.0593	0.00302499	0.129742
AT1G15860	0.400957	5.86064	14.0557	0.00302752	0.129742
AT3G48280	-0.428996	6.20019	14.0471	0.00303374	0.129832
AT1G06550	-0.568963	4.7053	14.0432	0.00303648	0.129832
AT3G12900	3.19628	0.726053	14.0243	0.00305014	0.130269
AT1G67830	-0.883905	3.41949	14.002	0.00306626	0.130748
AT4G14030	0.370124	6.41137	13.9993	0.00306825	0.130748
AT1G23120	-0.812652	2.63004	13.9855	0.00307828	0.131017
AT5G17810	1.12313	3.60447	14.2212	0.00308269	0.131017
AT1G80750	0.439089	5.10039	13.9713	0.00308869	0.131017
AT2G17036	7.60506	-1.59435	15.5887	0.00309145	0.131017
AT5G05980	-0.569524	4.3971	13.9669	0.00309186	0.131017
AT3G26100	0.435898	6.08536	13.956	0.00309989	0.13121
AT1G49730	0.483072	4.96972	13.9213	0.00312557	0.132149
AT3G04181	0.88554	2.08513	13.9135	0.00313133	0.132245
AT3G51520	-0.540948	5.4749	13.9033	0.00313896	0.13242
AT3G19230	1.31146	1.70833	13.8805	0.00315605	0.132993
AT5G07110	1.27001	2.03546	13.8567	0.003174	0.133601
AT5G04370	0.724624	3.7724	13.835	0.00319042	0.134143
AT1G17810	0.643419	7.33234	13.8215	0.00320075	0.134217
AT1G60420	-0.401586	6.92869	13.8215	0.00320077	0.134217
AT2G23640	0.891555	4.05781	13.8188	0.0032028	0.134217
AT2G08340	7.14403	-0.962962	13.807	0.00321186	0.134447
AT1G31290	-0.480883	5.92873	13.7963	0.00322009	0.134643
AT3G56240	-1.48463	6.59494	16.241	0.00323957	0.135308
AT2G43040	0.698168	2.94249	13.7411	0.00326285	0.13613
AT4G04760	0.977903	3.04074	13.718	0.00328097	0.136615
AT5G06320	-0.538942	8.14172	13.7171	0.00328167	0.136615
AT1G09023	12.4635	-1.32688	15.2651	0.0032967	0.13709
AT4G10150	0.698141	4.58548	13.6871	0.00330538	0.137182
AT3G56880	-0.458474	8.35265	13.6862	0.00330616	0.137182
AT3G17820	-0.382407	7.18422	13.6668	0.00332159	0.137618
AT5G58500	-0.519515	5.90448	13.6614	0.0033259	0.137618
AT5G06760	0.699796	3.78949	13.6575	0.00332903	0.137618
AT3G07570	-0.453515	5.36089	13.6547	0.0033312	0.137618
AT5G48380	-0.564161	4.12079	13.6424	0.0033411	0.137877
AT3G06080	-0.670731	2.54484	13.6302	0.00335095	0.137995
AT3G15690	-0.373005	5.9645	13.6278	0.00335285	0.137995
AT3G23000	-0.515502	6.26675	13.6253	0.0033549	0.137995
AT4G01910	-0.926683	1.91846	13.6203	0.00335895	0.138012
AT3G23570	0.590557	3.50631	13.6155	0.00336282	0.138021
AT1G08173	-1.78053	1.13726	13.6006	0.00337493	0.138369
AT5G64660	0.510866	5.28211	13.5868	0.00338619	0.138473
AT1G66080	-0.653608	4.44815	13.5833	0.00338901	0.138473
AT5G17230	-0.510031	5.11813	13.5812	0.00339075	0.138473
AT4G05120	-0.566593	4.19491	13.5795	0.00339209	0.138473
AT2G39360	-1.0762	2.68452	13.5612	0.00340714	0.138937
AT5G50770	0.491864	5.28469	13.5462	0.0034195	0.139164
AT5G40830	-0.806755	2.86053	13.5455	0.00342005	0.139164
AT5G03615	-1.55596	1.37038	13.5408	0.00342399	0.139175
AT4G27250	0.703525	2.71689	13.5221	0.00343945	0.139608
AT1G27770	-0.769311	6.46309	13.5902	0.00344201	0.139608
AT5G07190	0.50736	9.25805	13.5012	0.0034569	0.140062
AT4G18880	-0.757155	3.04071	13.4963	0.00346098	0.140077
AT5G02100	-0.377402	5.20297	13.4819	0.00347312	0.140279
AT3G21250	1.15786	1.51458	13.4723	0.00348118	0.140279
AT2G17480	-0.442146	5.18657	13.4707	0.00348257	0.140279
AT2G28630	-0.806537	5.04696	13.5086	0.00348267	0.140279
AT5G54800	-0.391761	6.58696	13.4684	0.00348447	0.140279
AT3G07130	-0.427177	4.71684	13.4509	0.00349932	0.140727
AT2G35060	0.593131	5.07336	13.4456	0.00350383	0.140759
AT4G26460	1.50629	2.89825	13.9965	0.00351884	0.141212
AT5G08660	0.419144	4.70186	13.4218	0.00352415	0.141276
AT5G56230	-0.872612	2.45948	13.4095	0.00353463	0.141546
AT3G01070	-0.524862	5.22816	13.3429	0.0035924	0.143707
AT1G71865	0.438987	4.21438	13.3301	0.00360366	0.144006
AT5G47530	-0.495038	6.64687	13.3233	0.00360961	0.144092
AT5G03230	-0.505683	4.76166	13.3099	0.00362149	0.144413
AT2G28260	-0.779907	2.2362	13.3034	0.00362721	0.14449
AT5G56510	-0.586796	4.6949	13.2948	0.00363483	0.144641
AT1G23620	0.948063	2.1463	13.2764	0.00365126	0.145142
AT5G50240	0.844625	2.67657	13.2428	0.00368134	0.146185
AT3G55470	-0.45265	5.04504	13.226	0.00369654	0.146544
AT3G46890	0.489443	5.44552	13.2243	0.00369813	0.146544
AT3G07050	0.455342	4.25894	13.203	0.00371745	0.147156
AT3G51670	0.541201	5.48073	13.1972	0.00372279	0.147213
AT4G31700	0.457963	7.88849	13.1885	0.00373067	0.147256
AT5G66870	0.66938	2.07947	13.1875	0.00373164	0.147256
AT5G47050	-0.407415	5.85814	13.1781	0.00374025	0.147442
AT3G02210	-0.797205	2.36208	13.1713	0.00374649	0.147475
AT2G24240	-0.480105	4.43427	13.1687	0.00374886	0.147475
AT1G33990	0.351425	5.53293	13.1614	0.00375558	0.147586
AT4G03560	-0.526563	5.34976	13.1517	0.00376457	0.147786
AT1G75460	0.761189	2.4436	13.1313	0.00378356	0.148277
AT5G51840	0.453551	3.87389	13.1298	0.0037849	0.148277
AT5G67330	-0.437723	5.54197	13.1235	0.00379078	0.148354
AT3G29240	-0.742218	4.9149	13.1132	0.00380041	0.14845
AT3G10985	-0.415094	9.0197	13.1125	0.00380109	0.14845
AT3G51280	-6.89813	-0.276012	14.5415	0.00381904	0.148997
AT5G42650	-0.556836	5.9905	13.084	0.00382782	0.149186
AT1G77890	0.605167	3.56672	13.059	0.00385151	0.149912
AT1G14210	-0.509255	3.8949	13.056	0.00385435	0.149912
AT3G02050	-0.550838	5.02909	13.042	0.00386775	0.150144
AT5G12420	-2.49019	3.41031	16.1467	0.00386893	0.150144
AT1G18650	-0.464791	4.1377	13.0364	0.00387314	0.150144
AT1G54010	3.73966	0.798308	13.2023	0.00387915	0.150144
AT5G14000	0.720156	4.12903	13.0183	0.00389043	0.150144
AT5G65165	0.56167	5.21869	13.0178	0.00389095	0.150144
AT3G45640	-1.05355	5.69386	14.0504	0.00389132	0.150144
AT5G47540	0.495182	4.67302	13.0167	0.00389203	0.150144
AT4G39560	0.665714	2.91108	12.9962	0.00391177	0.150753
AT1G53900	-10.1859	-0.0970207	23.2183	0.00392371	0.151059
AT2G40480	-0.46366	4.75205	12.9639	0.00394323	0.151656
AT5G66080	9.16453	-1.23194	14.3808	0.00394843	0.151702
AT5G15410	0.525041	4.81935	12.9316	0.003975	0.152568
AT3G28345	-0.843343	4.07528	12.9139	0.00399245	0.153042
AT4G11655	-8.17525	-0.24457	14.324	0.00399543	0.153042
AT2G07723	-0.811372	2.4385	12.9026	0.00400366	0.15312
AT1G05510	0.823784	7.39799	13.1998	0.00400647	0.15312
AT3G25590	0.715893	2.32095	12.8958	0.00401051	0.15312
AT4G05025	-8.30477	-1.22043	16.8849	0.00401746	0.15312
AT1G67630	-0.605178	3.13423	12.8886	0.00401766	0.15312
AT4G21215	-0.421574	4.38327	12.8787	0.00402754	0.153314
AT4G21620	-0.641529	5.1676	12.8754	0.00403086	0.153314
AT3G49880	-0.72397	3.564	12.8643	0.00404206	0.153586
AT3G53370	0.454299	6.05715	12.856	0.00405036	0.153747
AT4G32690	0.562154	4.55285	12.8334	0.00407326	0.154462
AT1G24360	-0.365673	7.95299	12.8225	0.00408437	0.154728
AT4G16957	1.34932	0.875196	12.8123	0.00409481	0.154969
AT5G39450	-0.620246	2.94075	12.807	0.0041002	0.15499
AT5G48290	-0.560648	4.22135	12.8037	0.00410355	0.15499
AT1G16460	-0.326377	5.95888	12.7975	0.00410992	0.155076
AT2G40820	0.55164	5.13611	12.776	0.00413213	0.155703
AT1G32540	0.600218	4.45328	12.7734	0.0041348	0.155703
AT3G16570	-0.684511	5.70184	12.7694	0.00413888	0.155703
AT2G23810	-0.564754	8.22777	12.762	0.00414655	0.155837
AT1G35250	-8.64432	-1.64908	16.643	0.00417578	0.15678
AT4G26590	-0.882943	5.75837	13.1536	0.00418377	0.156807
AT1G27080	0.739528	5.93117	12.7723	0.00418837	0.156807
AT5G15580	-0.747909	3.66929	12.7179	0.0041926	0.156807
AT4G23400	-0.709008	7.41197	12.7175	0.00419306	0.156807
AT3G21670	-0.410013	6.26947	12.7106	0.00420034	0.156924
AT1G55850	-2.2176	0.227566	12.6954	0.00421637	0.157298
AT5G04200	0.896671	5.22999	13.1186	0.00421863	0.157298
AT4G13000	-1.65687	0.779705	12.679	0.00423373	0.157634
AT1G24030	0.847349	3.63405	12.6769	0.00423597	0.157634
AT1G74100	-0.438269	5.13427	12.6652	0.00424853	0.157946
AT2G37580	0.491791	3.38445	12.6548	0.00425956	0.158201
AT2G23230	0.757481	3.51145	12.6507	0.00426404	0.158212
AT3G44880	0.394347	6.57853	12.6433	0.00427191	0.158349
AT5G18830	-0.517851	4.72409	12.6245	0.00429223	0.158947
AT5G17800	0.471284	6.35105	12.6061	0.00431219	0.15953
AT3G15900	0.431507	4.84976	12.5878	0.00433207	0.160109
AT5G63800	-0.475523	4.94592	12.5836	0.00433666	0.160122
AT1G11630	0.623148	2.68799	12.5742	0.00434696	0.160347
AT3G10340	-1.8116	4.3704	15.1798	0.00436234	0.160757
AT5G21960	-0.814711	2.88375	12.5476	0.00437624	0.161113
AT1G54630	-0.347953	8.04121	12.5314	0.00439418	0.161616
AT1G51660	-0.4801	5.45696	12.5186	0.00440843	0.161983
AT5G03490	-0.544217	3.47055	12.5097	0.00441845	0.162078
AT4G13250	0.541893	6.9842	12.5049	0.00442382	0.162078
AT5G66600	-0.869715	3.99028	12.5048	0.00442385	0.162078
AT1G22030	-0.573648	3.77045	12.4983	0.00443118	0.16219
AT5G22340	0.749359	2.55145	12.4943	0.00443563	0.162196
AT1G72220	0.740135	4.77708	12.4847	0.00444643	0.162434
AT3G44720	-0.629652	5.57725	12.4709	0.00446201	0.162846
AT4G18920	0.990111	3.37487	12.4541	0.00448107	0.163384
AT1G64060	-0.68368	4.98309	12.4384	0.00449898	0.16388
AT1G03230	-1.30063	1.06323	12.4132	0.00452787	0.164613
AT1G27130	-0.562647	3.84779	12.4105	0.00453106	0.164613
AT1G60800	-1.22333	1.8105	12.4095	0.00453216	0.164613
AT2G31945	1.23655	3.09306	12.6367	0.00454398	0.164885
AT4G32295	0.376897	4.95825	12.3774	0.00456929	0.165644
AT4G25980	0.5654	6.70248	12.373	0.00457452	0.165676
AT5G58770	-1.24267	1.91769	12.3596	0.00459014	0.166019
AT3G63470	-7.87276	-1.1452	13.6661	0.00459276	0.166019
AT3G51850	0.376168	5.33047	12.3514	0.0045997	0.166111
AT5G39990	-0.494403	4.21839	12.3401	0.004613	0.166433
AT2G17880	-0.61739	5.45506	12.3111	0.00464729	0.16751
AT1G26680	-1.1042	3.85975	12.6314	0.00466416	0.167775
AT1G77150	2.13571	0.346557	12.2952	0.00466618	0.167775
AT4G17340	-1.0871	1.74492	12.2937	0.00466792	0.167775
AT2G10535	-8.13102	-0.500293	13.5704	0.00468849	0.168354
AT4G36530	0.390525	4.38944	12.2655	0.00470183	0.168674
AT2G46620	-0.525195	5.3248	12.2578	0.00471101	0.168782
AT5G45830	1.12562	4.65349	13.235	0.00471422	0.168782
AT1G13635	-1.4674	4.72658	13.913	0.00471993	0.168782
AT5G56120	-6.82589	-0.11812	13.5364	0.00472304	0.168782
AT5G59390	0.485099	4.45128	12.2445	0.00472713	0.168782
AT3G06420	0.531787	5.15282	12.2397	0.00473292	0.16883
AT4G25315	1.17857	1.84542	12.2265	0.004749	0.169244
AT5G67245	0.66553	2.68861	12.219	0.0047582	0.169369
AT1G21920	-0.476959	4.37372	12.2163	0.00476146	0.169369
AT1G09370	-2.12156	0.533264	12.2107	0.00476823	0.169451
AT3G03530	1.21285	2.62459	12.1988	0.00478294	0.169815
AT3G09560	0.419523	4.97406	12.1839	0.00480128	0.170306
AT3G27060	-0.509174	3.52771	12.178	0.00480846	0.170401
AT2G43810	-0.377889	4.47086	12.1708	0.00481739	0.170558
AT5G03170	-1.47757	3.50867	12.8465	0.00483419	0.170993
AT2G23840	7.98175	-0.782736	13.4176	0.00484637	0.171264
AT3G61430	-0.628231	4.49054	12.1315	0.00486634	0.17181
AT4G29110	-0.818107	4.0639	12.1115	0.00489153	0.172538
AT3G58100	-0.646485	3.55242	12.0967	0.00491032	0.17304
AT1G73010	-1.05822	5.91088	13.1612	0.00491778	0.173142
AT5G02890	-0.927609	3.91908	12.1116	0.00493476	0.173578
AT1G64680	0.520932	3.8859	12.0115	0.00501963	0.176299
AT2G48090	0.999648	1.97942	12.0101	0.00502144	0.176299
AT3G58450	0.935126	4.23112	12.2667	0.00503238	0.17652
AT1G72310	-0.839531	3.18805	11.9907	0.00504677	0.176712
AT5G23810	0.965081	2.01835	11.9904	0.00504718	0.176712
AT5G22200	-0.63088	4.55911	11.9842	0.00505531	0.176751
AT3G08040	0.382844	6.29615	11.9824	0.00505763	0.176751
AT3G08590	-0.342074	7.90005	11.9755	0.00506667	0.176779
AT1G08920	-0.600123	5.8413	11.9681	0.00507648	0.176779
AT1G56010	-1.77885	1.31998	11.9678	0.00507688	0.176779
AT2G46600	-0.796636	6.04465	12.2269	0.00508355	0.176779
AT1G48470	0.511255	7.09924	11.9621	0.00508439	0.176779
AT3G26790	0.471445	7.24235	11.9605	0.00508642	0.176779
AT1G54210	0.470338	3.7957	11.9225	0.00513689	0.178206
AT4G03200	0.335508	4.95899	11.9193	0.00514127	0.178206
AT4G17390	0.372115	7.51137	11.919	0.00514159	0.178206
AT4G12720	-0.810133	6.25026	12.2149	0.00515468	0.178496
AT4G25490	-0.703548	3.79858	11.8977	0.00517028	0.178873
AT3G11930	0.607546	9.48758	11.8846	0.00518797	0.179321
AT4G17070	-0.553911	4.36969	11.8665	0.00521239	0.179993
AT1G17030	0.479232	5.3909	11.8632	0.00521691	0.179993
AT5G07580	-0.627264	3.97541	11.8413	0.00524685	0.180861
AT2G44578	-2.96627	0.0507176	11.8257	0.00526825	0.181434
AT5G58910	-2.39162	0.358505	15.2202	0.00528763	0.181936
AT2G26650	-0.961677	1.3763	11.8069	0.00529424	0.181998
AT2G39270	0.356936	4.84568	11.7978	0.00530687	0.182129
AT1G74670	0.697419	3.14464	11.7972	0.00530768	0.182129
AT2G16720	-0.622981	5.73399	11.7821	0.00532865	0.182528
AT1G20970	0.633376	6.28843	11.7819	0.00532894	0.182528
AT3G51290	-0.673755	4.25453	11.7681	0.00534825	0.182888
AT1G54730	0.740259	2.47773	11.7675	0.0053491	0.182888
AT1G72130	0.920149	1.79577	11.7561	0.00536515	0.183213
AT1G31130	-0.47132	6.81053	11.7539	0.00536828	0.183213
AT3G26740	-0.680851	3.08744	11.7379	0.00539081	0.183677
AT2G14110	0.460912	4.46804	11.7374	0.00539155	0.183677
AT4G22920	0.629145	7.73623	11.7126	0.00542683	0.184712
AT5G65890	0.582278	3.53041	11.7034	0.00543992	0.184956
AT5G03160	0.411789	5.6181	11.6971	0.0054489	0.184956
AT1G54030	0.372323	5.39315	11.6942	0.0054531	0.184956
AT1G01725	0.55925	4.988	11.6939	0.00545352	0.184956
AT3G23175	1.36815	1.09487	11.6765	0.00547861	0.185641
AT5G66320	-0.409485	4.84633	11.6662	0.00549342	0.185976
AT4G21590	0.351786	5.63916	11.6602	0.00550208	0.186103
AT1G32560	0.988811	5.01678	12.3716	0.00551016	0.186136
AT1G17350	0.612916	3.56949	11.6528	0.00551287	0.186136
AT1G31258	-0.621696	2.91412	11.6219	0.00555799	0.187354
AT1G77400	-1.69119	0.661189	11.6213	0.00555884	0.187354
AT5G07250	-0.5928	4.12703	11.6042	0.00558399	0.187889
AT4G13100	-1.03191	2.34652	11.6006	0.00558931	0.187889
AT5G62490	0.717589	5.00162	11.6004	0.00558959	0.187889
AT4G10850	0.51577	6.70729	11.5957	0.00559657	0.187956
AT1G26920	0.354741	6.26924	11.5735	0.00562958	0.188691
AT5G51710	-0.647236	3.30921	11.573	0.00563033	0.188691
AT4G28520	1.08306	11.233	12.4038	0.00563858	0.188691
AT3G13782	9.62986	-0.717843	12.7322	0.0056398	0.188691
AT1G48880	0.892162	2.10159	11.5614	0.00564754	0.188691
AT3G45010	0.431425	9.34701	11.5609	0.00564832	0.188691
AT4G39980	-0.468039	5.91162	11.5556	0.00565629	0.188791
AT3G50770	-2.33282	5.1073	14.9141	0.00567559	0.189268
AT3G52840	0.887412	2.5807	11.5304	0.00569413	0.189719
AT1G31800	0.732113	2.4458	11.5266	0.00569984	0.189743
AT5G19710	-0.815125	1.63501	11.5083	0.00572756	0.190498
AT3G16330	-0.491437	3.78935	11.4899	0.00575574	0.191267
AT3G48180	-0.627735	3.31796	11.483	0.00576627	0.191449
AT3G55260	-0.453264	4.77906	11.4703	0.00578566	0.191853
AT1G08510	-0.537392	7.77834	11.4685	0.00578856	0.191853
AT5G01670	0.676697	6.86638	11.4651	0.00579375	0.191857
AT4G38770	1.50789	1.81159	11.4501	0.00581692	0.192302
AT2G21100	-2.05864	3.91154	16.6947	0.00581733	0.192302
AT1G69480	0.810263	1.79576	11.4462	0.00582303	0.192322
AT4G34150	-0.46965	7.01826	11.4398	0.00583282	0.192478
AT5G13190	-0.624353	6.42679	11.4316	0.00584558	0.19262
AT1G11070	-0.645735	4.36806	11.4305	0.0058473	0.19262
AT2G23540	-2.25949	4.76859	14.7134	0.00589463	0.193749
AT2G36630	0.734543	2.21603	11.3976	0.00589882	0.193749
AT2G32430	-1.39032	1.32651	11.3972	0.00589957	0.193749
AT5G01180	-0.851861	7.16023	11.8729	0.00590258	0.193749
AT2G47370	-1.80366	1.05028	11.3923	0.00590714	0.193749
AT1G12340	-11.6307	-0.928097	14.5528	0.00593936	0.194567
AT3G04910	0.913259	2.30404	11.3701	0.00594236	0.194567
AT1G78340	-1.19935	1.38002	11.3637	0.00595245	0.194574
AT2G31955	0.429906	4.12903	11.3628	0.00595402	0.194574
AT1G07260	0.645835	3.8235	11.3596	0.00595898	0.194574
AT1G20770	0.409408	4.35078	11.3571	0.00596311	0.194574
AT2G28490	0.516614	9.30157	11.3454	0.00598167	0.195012
AT5G66090	0.475889	4.88806	11.3183	0.00602528	0.19623
AT2G23800	0.954762	4.50525	11.7838	0.00602941	0.19623
AT5G40300	-0.489981	4.00965	11.3061	0.00604503	0.196476
AT2G02170	0.575508	3.39814	11.3047	0.00604733	0.196476
AT5G59820	-0.641027	8.53895	11.2917	0.00606846	0.196994
AT5G08100	-0.412194	5.06001	11.2805	0.00608667	0.197416
AT3G26090	0.399115	4.51639	11.2664	0.00610975	0.197995
AT5G22250	-0.650342	5.76721	11.2602	0.00611993	0.19803
AT1G65590	-0.664911	5.05934	11.2594	0.0061213	0.19803
AT1G06290	-0.584426	4.93672	11.2492	0.00613808	0.198403
AT3G61620	0.444652	3.9013	11.2376	0.00615713	0.198554
AT2G02810	0.481459	3.85437	11.2342	0.00616283	0.198554
AT1G15800	-0.529367	3.58365	11.2319	0.0061666	0.198554
AT3G02800	-0.570305	4.93304	11.231	0.00616813	0.198554
AT3G04180	3.1034	3.99247	29.8601	0.00616896	0.198554
AT4G22240	-0.360624	6.17004	11.2055	0.0062106	0.199625
AT3G06590	-0.359038	4.5421	11.2014	0.00621754	0.199625
AT3G10740	0.317778	6.24429	11.2011	0.00621802	0.199625
AT3G16720	-0.560676	5.78124	11.188	0.00624006	0.200163
AT2G37640	-1.25777	1.67171	11.1843	0.00624621	0.20019
AT1G73990	0.375539	4.43222	11.1655	0.00627801	0.20104
AT3G43740	-0.381397	4.70199	11.1585	0.00628982	0.201143
AT5G63240	-0.376633	8.64855	11.1573	0.00629187	0.201143
AT2G22500	-0.55735	8.66992	11.1462	0.00631084	0.201465
AT2G16440	-0.609437	3.36309	11.1398	0.00632174	0.201465
AT5G60280	0.878513	2.05125	11.1397	0.00632185	0.201465
AT2G44010	1.85391	0.154801	11.1389	0.0063232	0.201465
AT4G31730	-0.401142	3.79863	11.1275	0.00634281	0.201884
AT1G13260	-0.785372	3.40963	11.1246	0.00634783	0.201884
AT3G22890	0.365027	6.7273	11.1219	0.00635245	0.201884
AT4G17900	-0.495499	5.67617	11.1188	0.00635768	0.201884
AT5G43180	-0.544208	5.11324	11.1067	0.00637859	0.202312
AT2G42760	-0.713676	3.75787	11.1048	0.00638182	0.202312
AT3G54750	-1.1029	1.30942	11.0931	0.00640217	0.202787
AT4G26420	-0.377584	9.46731	11.0668	0.00644799	0.204068
AT3G02650	-0.456614	3.54816	11.0516	0.00647448	0.204735
AT1G21670	-0.406306	5.11712	11.036	0.00650207	0.205275
AT2G42750	0.402695	5.61222	11.0358	0.00650238	0.205275
AT4G15270	7.95497	-1.06273	12.0836	0.0065411	0.206004
AT1G10880	-1.21304	2.31485	11.0137	0.00654161	0.206004
AT1G15670	-0.548191	5.64551	11.0136	0.0065418	0.206004
AT1G67880	-0.567152	4.49567	11.009	0.00654993	0.206045
AT1G11590	-6.58046	-0.515925	12.0751	0.00655397	0.206045
AT2G30580	0.362338	5.0677	10.9923	0.00657976	0.206684
AT2G41760	-0.664743	3.22861	10.9878	0.00658781	0.206685
AT5G42050	-0.407462	8.50981	10.9862	0.0065908	0.206685
AT1G73140	-7.29022	-0.647361	12.0463	0.00659812	0.206685
AT1G03880	0.889906	11.1522	11.3008	0.0066039	0.206685
AT3G59580	0.617225	3.01189	10.9771	0.00660707	0.206685
AT2G39490	11.4199	0.463601	14.6128	0.00662195	0.20698
AT5G58700	1.07082	1.4886	10.957	0.00664338	0.207478
AT3G57630	-0.862578	3.28486	10.9477	0.0066602	0.207832
AT1G73220	-0.549894	8.23127	10.9383	0.00667738	0.208197
AT3G11520	-6.24635	-0.476854	11.9864	0.0066909	0.208287
AT2G45160	0.448268	5.19596	10.9307	0.00669127	0.208287
AT5G62210	0.469663	5.5513	10.9266	0.00669873	0.208348
AT2G30490	-0.627416	6.01516	10.9203	0.00671027	0.208536
AT5G50600	0.570604	5.97368	10.9069	0.00673494	0.209131
AT3G19470	0.74709	2.48266	10.8971	0.00675289	0.209517
AT1G07530	-0.378029	5.19918	10.8933	0.00675996	0.209564
AT5G38870	-0.68949	4.54262	10.8838	0.00677751	0.209937
AT3G19515	-0.57837	3.90831	10.8721	0.00679937	0.210399
AT4G03050	0.398379	6.95664	10.8698	0.00680356	0.210399
AT2G33990	-0.386622	6.14461	10.8608	0.00682038	0.210748
AT5G50700	0.56904	5.97178	10.8572	0.00682719	0.210786
AT3G48100	-7.74644	-1.13956	11.8738	0.00686964	0.211924
AT3G53470	0.464481	3.19986	10.8252	0.00688742	0.2123
AT3G46385	-0.582717	3.02976	10.8132	0.00691013	0.212826
AT5G50460	0.375528	6.86141	10.8026	0.00693022	0.213272
AT3G09035	-0.552686	5.32934	10.7948	0.00694511	0.213481
AT1G33240	0.79454	2.79066	10.7931	0.00694828	0.213481
AT1G73600	-0.493162	8.62033	10.7595	0.00701297	0.215294
AT1G77660	-0.561629	4.66859	10.7559	0.00701988	0.215331
AT3G51870	0.497387	3.58366	10.7519	0.00702768	0.215396
AT1G64065	-1.18751	1.59574	10.7117	0.00710596	0.217544
AT1G04090	0.632388	2.49103	10.71	0.00710924	0.217544
AT2G43680	-0.364819	7.09921	10.6937	0.00714142	0.218352
AT3G46080	-0.845334	5.36916	11.0843	0.0071731	0.219144
AT1G19000	0.364693	6.6476	10.6577	0.0072128	0.220179
AT1G80530	-0.475224	6.57122	10.6345	0.00725938	0.221423
AT2G32190	0.562066	7.41224	10.6278	0.00727291	0.221657
AT5G54300	-1.0581	2.64455	10.6225	0.00728364	0.221806
AT3G52930	-0.376533	9.42695	10.6136	0.00730159	0.221883
AT1G72280	0.872784	2.06557	10.6129	0.00730307	0.221883
AT2G28110	-0.369314	5.58488	10.6125	0.00730374	0.221883
AT1G64800	0.486441	4.77104	10.6079	0.00731323	0.221993
AT3G05980	1.25433	1.41014	10.6034	0.00732223	0.222088
AT3G13450	-0.458364	4.29492	10.5881	0.00735354	0.222859
AT4G05475	-7.38193	-1.0192	11.5827	0.00735956	0.222863
AT2G07739	-0.87024	1.84156	10.5777	0.00737473	0.223122
AT1G65150	-0.433355	5.49947	10.5741	0.00738215	0.223122
AT3G06850	-0.32714	5.36235	10.5724	0.00738575	0.223122
AT5G47000	7.45278	-1.19225	11.5589	0.00740137	0.223288
AT5G01730	-0.547345	4.05371	10.5639	0.00740305	0.223288
AT5G47660	0.628708	2.79541	10.5519	0.0074279	0.223764
AT4G02290	-1.35479	0.65745	10.5506	0.00743063	0.223764
AT1G19450	-0.519986	5.34314	10.5336	0.00746588	0.224646
AT5G59320	-0.46348	7.03407	10.53	0.00747332	0.224692
AT1G01920	-0.617464	2.78926	10.5244	0.00748501	0.224865
AT5G20810	0.348142	5.78191	10.5086	0.007518	0.225502
AT4G23880	-3.39213	-0.00839645	10.5026	0.0075306	0.225502
AT2G23410	0.375806	7.20135	10.5021	0.0075317	0.225502
AT3G05470	4.59772	-0.608242	10.501	0.00753396	0.225502
AT4G27170	0.672376	13.3332	10.5001	0.00753599	0.225502
AT4G14860	-2.63182	-0.281304	10.4878	0.00756184	0.226097
AT5G60680	-0.572416	5.68675	10.474	0.00759113	0.226794
AT3G11660	0.474513	7.2038	10.4686	0.00760262	0.226958
AT2G29950	0.890615	1.48878	10.4562	0.00762899	0.227356
AT4G34940	4.93786	-1.08085	10.4529	0.007636	0.227356
AT4G14380	6.4891	-1.57314	11.4277	0.00763782	0.227356
AT5G24820	-8.22365	-1.98504	13.1782	0.00763995	0.227356
AT1G51340	-0.453611	5.26047	10.4402	0.00766329	0.227872
AT5G04905	0.601307	4.33624	10.4319	0.00768102	0.22822
AT1G50740	-0.535312	5.29876	10.4254	0.00769504	0.228457
AT5G05230	0.353562	5.65014	10.4136	0.00772058	0.229036
AT3G22760	7.62446	-1.05563	11.371	0.00774284	0.22938
AT4G31000	0.713402	3.81834	10.4014	0.00774695	0.22938
AT1G54290	0.321483	5.7556	10.3999	0.00775035	0.22938
AT1G65295	0.683273	2.81456	10.381	0.00779156	0.230385
AT5G04900	0.385655	4.67283	10.376	0.0078025	0.230385
AT4G21120	7.33935	-1.24575	11.3391	0.00780253	0.230385
AT3G27290	0.576081	2.43784	10.3508	0.00785799	0.231841
AT4G28990	0.40913	3.52393	10.347	0.00786636	0.231887
AT4G36360	0.310788	7.52432	10.3419	0.00787761	0.231887
AT2G20750	-0.477151	5.2132	10.3418	0.00787791	0.231887
AT1G43910	-0.488918	6.35376	10.3253	0.00791452	0.232718
AT2G41640	-0.498138	5.35455	10.3235	0.00791844	0.232718
AT2G30250	-7.27646	-1.13136	11.273	0.00792848	0.232833
AT5G37370	0.39407	5.05609	10.3079	0.0079535	0.233387
AT4G01540	-0.76901	5.24202	10.5021	0.00798134	0.234023
AT3G03560	0.427718	3.5574	10.277	0.0080231	0.234973
AT5G59845	-0.506129	8.89442	10.2756	0.00802617	0.234973
AT5G66930	0.364841	6.02511	10.2698	0.00803943	0.23518
AT2G40880	0.48741	5.32873	10.2613	0.0080588	0.235438
AT1G03610	0.406495	4.74091	10.2604	0.00806069	0.235438
AT2G23670	9.76713	-0.457556	16.7082	0.00806981	0.235523
AT2G42880	0.428719	5.69773	10.2514	0.00808135	0.235614
AT3G10300	-0.432196	5.63773	10.2496	0.00808537	0.235614
AT3G13360	0.399501	4.06213	10.2391	0.00810951	0.236008
AT3G50060	-0.476461	8.09319	10.2373	0.0081137	0.236008
AT1G66480	-1.0365	1.25597	10.2353	0.00811818	0.236008
AT1G08610	0.756203	1.6923	10.2278	0.00813537	0.236008
AT1G48300	-0.433681	6.96448	10.2277	0.00813567	0.236008
AT2G47560	-0.975169	1.91978	10.2275	0.00813626	0.236008
AT3G45210	-0.520287	4.0233	10.2172	0.00815983	0.23637
AT1G76410	-0.772987	7.57206	10.5188	0.00816219	0.23637
AT1G72570	2.14387	1.89539	10.9453	0.00817029	0.23637
AT5G50330	0.566601	2.95304	10.2112	0.00817371	0.23637
AT1G11700	-0.554112	3.60972	10.2041	0.00819023	0.236667
AT1G34640	-1.41737	1.23679	10.1934	0.00821505	0.236956
AT1G01630	-0.490632	5.14151	10.1904	0.00822215	0.236956
AT4G14147	-0.387588	3.93419	10.1868	0.00823057	0.236956
AT1G07710	-0.669521	2.6354	10.1834	0.00823843	0.236956
AT5G47720	-0.367708	6.1763	10.1814	0.00824319	0.236956
AT5G62460	0.359656	5.96891	10.1814	0.00824329	0.236956
AT3G48530	-0.450409	5.82146	10.1793	0.0082481	0.236956
AT1G25560	-0.639079	2.4675	10.1784	0.00825027	0.236956
AT2G27370	1.05332	1.30376	10.1663	0.00827862	0.237293
AT1G49960	-2.98177	1.84562	13.4902	0.00828408	0.237293
AT3G17770	0.31014	6.21126	10.1629	0.00828652	0.237293
AT4G20070	-0.365334	5.51145	10.1627	0.00828707	0.237293
AT5G11880	-0.296662	5.88537	10.1574	0.0082996	0.237301
AT3G54140	0.306415	6.70695	10.1573	0.00829987	0.237301
AT1G29240	-0.700003	2.8953	10.1455	0.00832775	0.237746
AT4G27280	-0.509606	9.15951	10.1427	0.00833421	0.237746
AT5G38940	1.98017	3.92481	12.2225	0.00833427	0.237746
AT5G14510	-1.74847	0.235018	10.1311	0.00836182	0.238073
AT4G36830	-0.801741	2.27628	10.1301	0.00836418	0.238073
AT2G19572	0.360321	9.99749	10.13	0.00836456	0.238073
AT1G03700	-9.42176	-1.45428	16.4044	0.00838986	0.238407
AT4G17790	0.441336	6.35421	10.1178	0.00839364	0.238407
AT1G21370	-0.393093	4.1206	10.1153	0.00839955	0.238407
AT4G24090	0.603505	2.2454	10.1124	0.00840644	0.238407
AT5G17660	0.637868	2.74168	10.1119	0.00840779	0.238407
AT1G04433	-8.15136	-1.3015	11.0182	0.00843709	0.238638
AT5G03140	-0.433162	4.51084	10.0996	0.00843728	0.238638
AT1G68530	-0.764621	9.51494	10.2998	0.00843896	0.238638
AT2G21790	-0.602776	3.65638	10.098	0.00844111	0.238638
AT1G77060	0.865033	1.77041	10.0873	0.00846674	0.238949
AT4G21895	7.144	-1.48772	11.002	0.00847073	0.238949
AT4G27550	-0.660439	3.89007	10.0856	0.00847105	0.238949
AT2G14247	1.48185	1.72877	10.0777	0.00848999	0.239305
AT2G19900	0.404583	4.9632	10.0745	0.00849773	0.239345
AT5G06710	-7.86438	-1.45929	10.9839	0.00850853	0.239472
AT5G28050	0.421861	7.38514	10.0581	0.00853771	0.240114
AT4G35240	0.482541	4.45791	10.0474	0.00856376	0.240668
AT5G44635	-0.725935	2.28534	10.0353	0.00859357	0.241235
AT2G30390	-0.439826	3.72405	10.034	0.00859667	0.241235
AT1G64700	-0.832602	2.5503	10.0093	0.00865764	0.242766
AT2G40170	-9.40487	-1.4749	16.1542	0.00866672	0.242841
AT4G22755	7.74449	-1.35775	10.8994	0.00868793	0.243256
AT2G28470	0.34931	5.88916	9.99424	0.00869517	0.243279
AT2G48010	-0.441189	5.01477	9.98624	0.00871513	0.243657
AT5G43910	0.720267	2.008	9.98282	0.00872369	0.243716
AT2G47600	0.348377	5.58165	9.97825	0.00873512	0.243856
AT3G42806	-1.70756	0.938245	9.97462	0.00874424	0.243931
AT1G78090	-0.769119	1.72552	9.95921	0.00878299	0.244831
AT1G02280	0.40656	4.30474	9.94503	0.00881884	0.24565
AT5G12460	-0.377452	5.74634	9.93131	0.00885369	0.24644
AT2G40110	0.470848	5.60862	9.92817	0.0088617	0.246481
AT4G14746	-2.96174	1.09682	10.2611	0.00889215	0.246886
AT1G07887	-5.64089	2.41474	12.9711	0.00889484	0.246886
AT3G49220	-0.64003	3.08347	9.91455	0.0088965	0.246886
AT3G45610	4.46078	-0.726237	9.91228	0.00890231	0.246886
AT5G55910	-0.464844	4.98997	9.9086	0.00891176	0.246967
AT2G38170	-1.23266	6.90811	11.2213	0.00892928	0.247272
AT5G35375	1.12854	1.31732	9.89712	0.00894127	0.247423
AT1G22170	-0.445785	4.81555	9.87327	0.00900296	0.248696
AT4G28250	-0.416407	5.34988	9.87291	0.0090039	0.248696
AT5G06930	-0.661235	4.70358	9.87149	0.00900759	0.248696
AT2G39510	-1.06316	5.58176	10.841	0.00901352	0.248696
AT5G61412	-1.49612	0.662108	9.85817	0.00904228	0.249308
AT1G48130	0.554935	9.05682	9.85471	0.00905131	0.249375
AT1G02930	-0.91791	1.73451	9.83015	0.00911579	0.25082
AT3G10780	-0.855135	2.69518	9.8297	0.00911698	0.25082
AT5G18270	0.34624	6.22345	9.81061	0.00916747	0.252019
AT1G05790	0.467772	4.47336	9.8082	0.00917387	0.252019
AT2G46130	-2.15371	0.548585	9.80313	0.00918734	0.252019
AT5G54020	-1.65603	1.01062	9.80269	0.00918851	0.252019
AT5G35460	-0.342822	4.6184	9.79908	0.00919813	0.252019
AT5G40130	0.869353	1.84464	9.79819	0.0092005	0.252019
AT2G34600	0.908728	1.42777	9.7915	0.00921833	0.252144
AT1G14685	0.366332	5.2777	9.78983	0.0092228	0.252144
AT4G30570	1.2806	0.819982	9.789	0.00922503	0.252144
AT1G24160	0.360902	5.26288	9.7855	0.0092344	0.252218
AT3G47690	0.390754	4.37099	9.7779	0.00925475	0.252592
AT4G23600	1.18274	3.54396	10.3026	0.00926295	0.252634
AT3G04190	2.65829	5.0158	12.8686	0.00932275	0.254082
AT4G14740	-0.515504	4.41677	9.74465	0.00934448	0.254491
AT4G25970	-0.29392	4.8605	9.73931	0.00935901	0.254704
AT5G62900	-0.426268	3.6398	9.73035	0.0093834	0.255184
AT4G37240	-0.665625	4.79679	9.71384	0.00942856	0.256228
AT5G06980	-0.354581	4.88904	9.7107	0.0094372	0.256279
AT3G22640	0.528935	9.46253	9.68364	0.00951185	0.258052
AT2G26975	1.12885	0.984997	9.68211	0.00951609	0.258052
AT2G35780	-0.323811	5.74618	9.67668	0.00953118	0.258276
AT3G24040	-0.370569	5.32563	9.65869	0.00958132	0.259265
AT2G40940	-0.341597	5.46196	9.65867	0.00958138	0.259265
AT3G02510	0.648374	2.26886	9.63793	0.00963959	0.260511
AT4G02280	0.396049	5.02781	9.63737	0.00964116	0.260511
AT4G33180	-0.512615	3.81101	9.6293	0.00966393	0.26094
AT1G12064	0.734653	2.71525	9.62511	0.00967578	0.261043
AT4G12540	-6.93889	-1.1993	10.4667	0.00968152	0.261043
AT5G67300	-0.420525	8.05529	9.61501	0.0097044	0.261473
AT5G64460	-0.45184	4.15	9.60984	0.00971907	0.261683
AT1G64610	-0.586236	3.03132	9.60044	0.00974586	0.262119
AT4G23640	-0.424977	4.77504	9.5993	0.00974912	0.262119
AT2G05100	-0.435614	7.52851	9.59355	0.00976554	0.262374
AT1G54130	0.294544	6.87206	9.58932	0.00977764	0.262513
AT2G45210	0.422474	4.96436	9.58457	0.00979128	0.262693
AT3G06350	-0.336598	5.5138	9.57609	0.00981565	0.262995
AT3G56350	0.888167	5.56547	10.141	0.00982862	0.262995
AT3G44310	0.372105	6.52504	9.55724	0.00987005	0.262995
AT1G66400	-0.692726	4.81122	9.59628	0.00987071	0.262995
AT1G14440	7.21679	-1.04432	10.3893	0.00987365	0.262995
AT5G18780	0.606818	2.71567	9.55346	0.00988102	0.262995
AT2G38380	-0.749637	11.0722	9.67859	0.00988267	0.262995
AT1G25220	0.56604	3.85413	9.55002	0.009891	0.262995
AT1G06050	0.4942	3.85875	9.54999	0.00989107	0.262995
AT5G58540	-0.48769	4.46916	9.54259	0.00991259	0.262995
AT1G58590	1.15849	1.2226	9.54214	0.00991391	0.262995
AT4G01995	0.759365	1.86528	9.53964	0.00992119	0.262995
AT5G04040	0.338696	5.5667	9.53951	0.00992157	0.262995
AT3G52820	4.79076	-0.367854	9.53945	0.00992174	0.262995
AT2G41178	-1.14094	1.7178	9.5385	0.00992451	0.262995
AT5G41550	-1.43076	1.88028	9.55939	0.00992495	0.262995
AT5G04220	-0.494378	4.06161	9.53735	0.00992788	0.262995
AT2G16780	-0.408114	4.40306	9.53655	0.0099302	0.262995
AT3G29030	0.410254	5.84291	9.53511	0.00993441	0.262995
AT5G20635	0.491119	3.43974	9.53239	0.00994236	0.263021
AT4G27140	1.13019	10.1954	10.4932	0.00999511	0.264232
AT5G24600	-0.427324	5.09062	9.50263	0.0100298	0.264801
AT3G01650	0.358898	6.09947	9.50234	0.0100306	0.264801
AT3G53410	-0.43264	4.33754	9.48926	0.0100693	0.265611
AT3G24068	-6.42443	-1.89441	10.3083	0.0100799	0.265611
AT5G06100	0.415577	4.61175	9.48347	0.0100865	0.265611
AT1G34430	-0.392465	6.61995	9.48161	0.010092	0.265611
AT1G79470	-0.535391	4.38281	9.48016	0.0100964	0.265611
AT3G07215	0.985785	1.29495	9.47431	0.0101138	0.265885
AT4G27150	0.683878	13.575	9.46693	0.0101358	0.266279
AT1G05055	0.371645	3.58255	9.45851	0.010161	0.266754
AT1G68130	0.94802	1.76581	9.45619	0.010168	0.266754
AT5G24610	-0.434719	5.92881	9.45141	0.0101823	0.266946
AT1G12805	0.723304	7.06089	9.63121	0.0102556	0.268682
AT4G09575	5.96375	-1.71442	9.41316	0.0102981	0.269607
AT1G67820	-0.626798	3.2362	9.408	0.0103138	0.269833
AT1G03930	0.412054	3.82417	9.40198	0.0103322	0.270127
AT4G39955	-0.512986	4.09658	9.39846	0.0103429	0.270222
AT1G64760	-0.730197	2.69268	9.39154	0.0103642	0.27059
AT4G32870	-0.562717	7.39122	9.38337	0.0103893	0.271059
AT4G08580	0.552696	3.285	9.3796	0.0104009	0.271175
AT5G67130	0.343605	4.34216	9.37421	0.0104175	0.271421
AT4G35730	0.345728	6.16619	9.3708	0.0104281	0.27151
AT2G41430	-0.420214	8.24217	9.36244	0.0104539	0.271996
AT1G12520	-0.332027	5.2633	9.35793	0.0104679	0.272173
AT5G32460	-9.45388	-1.65718	10.1464	0.0105077	0.272848
AT2G24740	-0.664416	2.84231	9.34497	0.0105083	0.272848
AT1G12610	-0.92111	1.93088	9.33976	0.0105245	0.272998
AT3G50710	-7.04387	-1.26103	10.1367	0.0105339	0.272998
AT1G49390	0.911043	1.53313	9.3362	0.0105357	0.272998
AT5G36680	-8.8885	-0.408381	14.7022	0.0105496	0.273171
AT5G19560	0.660992	3.83452	9.3113	0.010614	0.274319
AT1G04183	-1.76629	3.55262	10.704	0.010614	0.274319
AT5G66060	-0.440689	4.39843	9.31077	0.0106156	0.274319
AT5G42030	0.471494	3.20537	9.30283	0.0106407	0.27478
AT5G50110	0.620485	2.22314	9.29918	0.0106523	0.274892
AT3G29000	-1.36995	1.97098	9.31258	0.0106603	0.27491
AT3G55120	0.695258	6.16612	9.46457	0.0106684	0.274933
AT5G11570	-8.26844	-1.09755	10.0822	0.0106835	0.275134
AT5G64280	-0.424105	3.92976	9.28355	0.010702	0.275215
AT1G23710	-0.549659	6.77576	9.28278	0.0107045	0.275215
AT4G20430	-0.487563	4.01606	9.28154	0.0107084	0.275215
AT2G30070	-0.506054	6.33275	9.27819	0.0107191	0.275303
AT5G17350	-0.592858	6.41231	9.275	0.0107293	0.275378
AT5G49665	-0.547521	3.35011	9.26726	0.0107541	0.275828
AT4G22290	-0.33464	5.73264	9.26339	0.0107665	0.275959
AT1G61670	-0.364292	5.90339	9.25265	0.0108011	0.276411
AT4G22710	0.997126	1.81394	9.25201	0.0108031	0.276411
AT1G05620	0.380628	4.9821	9.25111	0.010806	0.276411
AT2G24200	-0.290975	7.4775	9.24504	0.0108256	0.276429
AT1G65270	-0.354962	5.95863	9.23802	0.0108484	0.276429
AT5G44150	0.505681	2.91118	9.23669	0.0108527	0.276429
AT3G55610	0.348713	5.54387	9.23473	0.010859	0.276429
AT5G57830	-0.643424	2.17976	9.23425	0.0108606	0.276429
AT2G37300	0.63235	3.39872	9.23373	0.0108622	0.276429
AT5G48580	-0.350557	5.64967	9.23365	0.0108625	0.276429
AT3G22460	1.08607	1.12175	9.23285	0.0108651	0.276429
AT2G07015	-4.29176	-0.596585	9.22053	0.0109052	0.277187
AT4G09215	1.48437	0.603262	9.2192	0.0109095	0.277187
AT2G25310	-0.322258	5.31159	9.21196	0.0109332	0.277599
AT2G16245	-6.26519	-0.808742	9.99068	0.0109404	0.277599
AT1G80120	0.588938	3.71064	9.20328	0.0109616	0.277624
AT2G46030	0.385268	5.47863	9.20326	0.0109617	0.277624
AT5G47060	0.326997	7.95523	9.20274	0.0109634	0.277624
AT1G76650	-0.737646	4.73891	9.33945	0.0109806	0.277864
AT5G26850	-0.445009	4.33243	9.1943	0.0109911	0.277864
AT1G54510	0.440558	4.12071	9.19317	0.0109948	0.277864
AT1G29418	0.674936	2.41423	9.19027	0.0110044	0.27792
AT1G28680	-0.380684	4.34498	9.18283	0.0110289	0.278354
AT3G12690	0.747369	1.77916	9.17771	0.0110459	0.278567
AT2G33385	-9.15754	-1.79942	11.3275	0.0110521	0.278567
AT1G45249	-0.423317	3.3686	9.17119	0.0110675	0.278769
AT3G55600	0.408334	3.55681	9.16652	0.011083	0.278975
AT3G16280	-0.56546	3.12562	9.1621	0.0110977	0.279012
AT5G57630	0.622679	2.37919	9.16165	0.0110992	0.279012
AT5G41750	-1.1943	1.16335	9.15666	0.0111158	0.279168
AT5G01590	-0.447553	4.19196	9.15537	0.0111201	0.279168
AT1G47540	0.459893	9.40628	9.15136	0.0111335	0.279318
AT3G10190	-0.458107	5.34862	9.1459	0.0111518	0.279554
AT1G26160	0.360578	4.40954	9.14414	0.0111577	0.279554
AT3G14000	0.391283	4.41489	9.1385	0.0111766	0.279807
AT5G57880	-1.04756	1.94043	9.13673	0.0111825	0.279807
AT1G22885	-0.943852	2.76512	9.13147	0.0112002	0.279911
AT4G24370	-0.531727	3.26304	9.1311	0.0112015	0.279911
AT2G15010	0.883468	4.53385	9.51943	0.0112407	0.280707
AT2G41380	0.821982	5.06901	9.49194	0.0112741	0.281356
AT1G55920	-1.09413	1.05679	9.09198	0.0113341	0.282478
AT1G15180	0.423023	4.67733	9.09059	0.0113388	0.282478
AT4G34390	-0.621553	3.28086	9.08778	0.0113484	0.282478
AT1G14530	0.313033	5.05059	9.08698	0.0113511	0.282478
AT4G39640	-0.534625	5.4583	9.08545	0.0113564	0.282478
AT3G04860	0.669308	2.00554	9.08168	0.0113693	0.282612
AT2G28780	10.0016	-2.48138	9.83659	0.0113902	0.282947
AT1G69840	-0.54989	6.99537	9.07227	0.0114016	0.283044
AT4G01610	0.358078	8.22496	9.06931	0.0114117	0.283111
AT1G42960	-0.307232	7.44938	9.06386	0.0114305	0.283392
AT2G36220	-0.497681	7.20789	9.05968	0.0114449	0.283563
AT1G63830	-0.370145	4.98399	9.03975	0.011514	0.284978
AT4G39390	0.367585	5.49	9.03718	0.0115229	0.284978
AT3G48580	0.442732	4.45077	9.03671	0.0115246	0.284978
AT1G60810	-0.433543	5.5743	9.02763	0.0115562	0.285574
AT2G31560	0.701219	3.08573	9.02458	0.0115669	0.285651
AT1G72990	0.488023	3.95063	9.01359	0.0116054	0.28623
AT2G39080	0.391066	4.41116	9.01357	0.0116055	0.28623
AT3G53520	-0.383571	6.87206	9.00022	0.0116524	0.287202
AT5G10830	0.380574	5.81438	8.99179	0.0116822	0.287626
AT5G37310	-0.481698	5.47223	8.98973	0.0116895	0.287626
AT1G32630	-0.531381	7.65859	8.9889	0.0116924	0.287626
AT1G61340	-0.960879	4.30717	9.4623	0.011709	0.287716
AT3G20390	0.294498	7.21489	8.98359	0.0117113	0.287716
AT1G28700	-1.1935	2.99248	9.17135	0.0117417	0.288221
AT1G17130	0.305622	5.2604	8.97341	0.0117475	0.288221
AT5G08720	0.51464	3.11656	8.9714	0.0117546	0.288221
AT2G38465	0.904326	2.30971	8.96618	0.0117732	0.28849
AT4G11980	0.358363	4.7488	8.95463	0.0118146	0.289316
AT3G03540	5.70898	-0.423904	11.0057	0.0118325	0.289464
AT1G55870	0.414172	3.21178	8.94841	0.0118369	0.289464
AT2G26900	-0.2864	5.15032	8.94496	0.0118493	0.289464
AT4G01430	-0.608362	7.74127	8.95481	0.0118512	0.289464
AT1G65510	3.4463	1.43037	10.0349	0.0118835	0.289968
AT3G10450	4.33943	-0.262789	8.93225	0.0118951	0.289968
AT4G21020	0.524583	7.22884	8.93038	0.0119019	0.289968
AT2G23510	0.485186	6.18234	8.93023	0.0119024	0.289968
AT2G44290	3.74243	0.26435	8.91455	0.0119593	0.291167
AT1G16500	0.422631	5.40857	8.90343	0.0119999	0.29184
AT1G21520	0.865299	2.4079	8.90273	0.0120024	0.29184
AT3G49350	-0.396626	4.21146	8.89908	0.0120158	0.291853
AT1G04837	0.489772	4.80254	8.89837	0.0120184	0.291853
AT4G36550	-0.588458	3.48424	8.89237	0.0120404	0.292113
AT3G57880	-0.497006	5.87226	8.89125	0.0120445	0.292113
AT4G12130	0.368837	5.41632	8.88332	0.0120736	0.292632
AT4G37520	0.504304	10.191	8.87599	0.0121006	0.293099
AT2G42430	0.444435	4.89694	8.86688	0.0121342	0.293435
AT4G36808	-0.289207	6.09001	8.86621	0.0121367	0.293435
AT4G38930	0.282048	5.31979	8.86594	0.0121377	0.293435
AT1G03890	1.09781	8.38535	9.86452	0.0121594	0.293773
AT5G66730	-0.318969	5.60791	8.85659	0.0121724	0.293898
AT2G07706	-0.84705	1.53564	8.85146	0.0121915	0.294172
AT5G53030	0.487232	3.03619	8.84764	0.0122057	0.294327
AT2G24600	-0.882238	1.3431	8.84205	0.0122266	0.294335
AT3G02420	-0.328511	4.92109	8.84188	0.0122272	0.294335
AT4G22120	-0.408444	5.66476	8.84132	0.0122293	0.294335
AT4G19420	0.552739	5.14547	8.83567	0.0122504	0.294655
AT5G57655	-0.310311	8.5189	8.83325	0.0122595	0.294686
AT3G11430	-2.39085	3.08808	10.5695	0.0122729	0.294823
AT1G73050	-6.04307	-1.35235	9.54897	0.0122918	0.294997
AT5G04140	-0.334961	5.85688	8.82199	0.0123018	0.294997
AT1G22430	0.6308	3.62534	8.82001	0.0123092	0.294997
AT4G32400	0.346101	4.25755	8.81944	0.0123113	0.294997
AT1G72520	-1.00159	4.13987	9.32512	0.0123473	0.295671
AT2G33550	-0.557316	3.3073	8.80643	0.0123605	0.2958
AT1G80830	-0.414743	5.18618	8.79827	0.0123914	0.296196
AT5G25040	-6.49226	-1.35756	9.51718	0.0123968	0.296196
AT1G04645	-0.899011	1.29107	8.79587	0.0124005	0.296196
AT1G68110	-1.46579	0.518824	8.78833	0.0124292	0.296655
AT2G45670	-0.544429	3.93513	8.78577	0.0124389	0.296655
AT4G24275	0.930227	2.34949	8.78465	0.0124432	0.296655
AT2G41190	-0.430871	4.34261	8.77438	0.0124824	0.297403
AT2G25490	-0.549867	6.82896	8.76739	0.0125092	0.297855
AT2G25890	0.605044	4.2885	9.47856	0.0125258	0.298061
AT5G50780	0.865489	2.46382	8.75581	0.0125537	0.298418
AT5G61840	-0.307001	5.35504	8.75509	0.0125565	0.298418
AT4G24570	-0.442072	8.93523	8.74784	0.0125845	0.298895
AT5G67440	-0.977189	1.37064	8.73981	0.0126156	0.299446
AT1G78570	0.403072	6.81271	8.73708	0.0126262	0.29951
AT5G56650	-0.311557	5.61594	8.73362	0.0126396	0.299641
AT1G53110	0.526157	2.64856	8.7278	0.0126622	0.299675
AT1G35620	-0.363903	6.07041	8.72538	0.0126716	0.299675
AT1G26830	0.311179	6.00565	8.72524	0.0126722	0.299675
AT4G22270	-0.484045	3.53909	8.72512	0.0126727	0.299675
AT5G66820	-0.362135	4.36138	8.72307	0.0126807	0.299676
AT1G02475	-0.416068	4.1354	8.71469	0.0127134	0.300083
AT5G47920	-0.544754	4.43492	8.71461	0.0127137	0.300083
AT4G36700	-0.357797	8.87072	8.71105	0.0127276	0.300225
AT2G41100	-0.859511	2.04223	8.70636	0.012746	0.300471
AT5G04390	1.00801	1.50442	8.69218	0.0128018	0.301249
AT3G14395	-3.60806	0.0509415	8.69	0.0128104	0.301249
AT5G17400	0.43032	3.30705	8.68996	0.0128106	0.301249
AT2G01590	-5.53636	0.241564	9.05909	0.012816	0.301249
AT3G59980	0.487435	2.77189	8.68765	0.0128197	0.301249
AT2G15120	-0.4566	3.71106	8.68587	0.0128267	0.301249
AT4G21390	-5.57501	0.684818	9.46156	0.0128433	0.301452
AT1G74160	-0.436208	4.70852	8.67862	0.0128554	0.301549
AT3G61080	0.576592	2.98572	8.67541	0.0128682	0.301661
AT5G55640	0.395587	4.31689	8.67226	0.0128807	0.301768
AT5G13520	-0.320099	5.1688	8.66694	0.0129018	0.301929
AT1G75030	-2.82981	-0.0429744	8.66632	0.0129043	0.301929
AT1G76250	-0.57631	4.02628	8.66452	0.0129115	0.301929
AT2G33060	1.99218	-0.0609909	8.66134	0.0129242	0.302039
AT5G57330	-0.333676	5.43839	8.64244	0.0129998	0.303332
AT5G18580	-0.264773	6.4318	8.64229	0.0130004	0.303332
AT2G21120	-0.635316	3.67412	8.63858	0.0130153	0.303332
AT5G63980	0.318668	4.77753	8.63563	0.0130272	0.303332
AT1G01120	-0.781309	6.25493	9.03596	0.0130301	0.303332
AT1G61795	-6.11899	-0.401407	10.5814	0.0130315	0.303332
AT1G01730	-0.339409	5.47021	8.63356	0.0130355	0.303332
AT3G44260	-0.448282	8.01761	8.62906	0.0130537	0.303568
AT2G14520	0.646602	2.60675	8.62354	0.013076	0.3039
AT3G21510	-0.671681	3.05159	8.61959	0.0130919	0.303933
AT2G46225	-0.302844	5.17378	8.61831	0.0130972	0.303933
AT1G05840	-0.375492	5.10013	8.61725	0.0131015	0.303933
AT5G15190	-0.414046	4.66497	8.60966	0.0131322	0.304461
AT5G39890	0.791076	6.53985	8.99676	0.0131782	0.305338
AT2G39725	0.586227	3.63669	8.59525	0.013191	0.305423
AT3G12320	-0.576812	6.09679	8.59355	0.013198	0.305423
AT3G16510	-0.429681	6.77578	8.59072	0.0132095	0.305504
AT4G35180	8.52074	-0.476752	9.44449	0.0132439	0.306112
AT1G68380	-0.450578	8.9943	8.57851	0.0132597	0.306244
AT4G25100	0.323299	9.31559	8.57703	0.0132657	0.306244
AT4G25140	0.38414	11.3389	8.56796	0.0133031	0.306515
AT5G42070	0.656537	2.05387	8.56305	0.0133234	0.306515
AT5G56970	-0.865545	1.99576	8.56067	0.0133333	0.306515
AT1G28380	-0.446256	3.6763	8.55789	0.0133448	0.306515
AT4G32830	-0.59715	2.95134	8.55362	0.0133625	0.306515
AT3G27220	0.875322	4.28836	8.84377	0.0133627	0.306515
AT5G04740	-0.354157	5.62106	8.55166	0.0133706	0.306515
AT3G45650	-1.73606	0.434078	8.55117	0.0133726	0.306515
AT5G23010	0.880906	5.39805	9.08715	0.0133754	0.306515
AT2G44140	-0.61817	7.91936	8.59422	0.0133767	0.306515
AT3G26810	0.324552	5.06762	8.54966	0.0133789	0.306515
AT5G49660	-0.543921	4.3997	8.54732	0.0133886	0.306515
AT5G16990	-0.355845	5.16086	8.54491	0.0133987	0.306515
AT5G42810	0.35627	4.54097	8.54487	0.0133988	0.306515
AT5G41740	-2.53167	1.58148	9.26208	0.0133989	0.306515
AT2G02870	0.323628	5.83848	8.52534	0.0134805	0.307952
AT1G30590	0.368007	4.65922	8.52486	0.0134825	0.307952
AT1G44780	0.607101	2.73986	8.524	0.0134861	0.307952
AT1G80280	-0.453357	3.37111	8.52072	0.0134998	0.308077
AT3G13320	-0.4261	4.30707	8.5174	0.0135138	0.308077
AT5G08590	0.279675	5.97121	8.5152	0.0135231	0.308077
AT2G04030	-0.428998	5.9143	8.51496	0.0135241	0.308077
AT1G44820	-0.46652	4.80089	8.50551	0.0135639	0.308498
AT4G32240	0.368275	4.50677	8.50463	0.0135677	0.308498
AT3G48870	-0.376525	5.19771	8.50415	0.0135696	0.308498
AT1G63210	-0.641891	2.6781	8.50286	0.0135751	0.308498
AT5G03905	0.421324	3.80334	8.49749	0.0135979	0.308782
AT1G67790	5.7942	-0.932621	8.49606	0.0136039	0.308782
AT5G41990	-0.375215	5.02482	8.48917	0.0136331	0.309006
AT2G01180	-0.45072	4.05444	8.48859	0.0136356	0.309006
AT1G67850	-0.45827	4.72073	8.48797	0.0136383	0.309006
AT1G49530	2.01922	0.114243	8.47803	0.0136806	0.309618
AT1G12910	-0.301387	5.25402	8.47779	0.0136816	0.309618
AT4G11280	-0.606517	7.07277	8.50723	0.0136922	0.309662
AT2G28080	-0.358879	5.88624	8.47197	0.0137065	0.309662
AT4G00260	0.670008	2.24078	8.46958	0.0137167	0.309662
AT2G26830	0.50391	3.83273	8.4688	0.0137201	0.309662
AT1G75840	-0.615281	5.13435	8.47721	0.0137244	0.309662
AT5G05690	-0.466564	3.63772	8.46351	0.0137428	0.309891
AT2G31360	-0.557082	8.16684	8.46127	0.0137524	0.309923
AT1G01090	-0.279118	8.65654	8.4584	0.0137647	0.310017
AT3G61250	8.22668	-2.10591	9.12774	0.0137756	0.310079
AT5G25560	0.591184	4.62945	8.44662	0.0138155	0.310791
AT5G14800	-0.33036	5.32155	8.43568	0.0138628	0.31167
AT3G55510	0.541987	2.93264	8.43047	0.0138854	0.311993
AT4G04210	0.334814	6.22861	8.42413	0.013913	0.312363
AT4G31800	-0.88517	3.86786	8.59872	0.0139184	0.312363
AT4G08785	0.807894	2.15709	8.41706	0.0139438	0.312749
AT3G13720	-0.453573	4.40654	8.40888	0.0139796	0.313308
AT1G52690	0.541528	7.29986	8.40598	0.0139923	0.313308
AT3G10910	-0.821909	3.29841	8.40569	0.0139936	0.313308
AT4G15070	-5.79757	-1.21153	9.05989	0.0140347	0.314037
AT1G44760	0.457526	4.29339	8.39451	0.0140427	0.314037
AT1G07250	-0.368247	5.31536	8.3847	0.0140859	0.314819
AT5G56030	-0.463914	9.57614	8.38061	0.014104	0.315003
AT1G31812	-0.403077	8.45061	8.37907	0.0141108	0.315003
AT1G29000	-5.03133	-0.367179	10.198	0.0141267	0.315172
AT1G55760	0.431834	5.16581	8.36694	0.0141647	0.315808
AT1G62660	0.934803	2.87381	8.36448	0.0141756	0.315808
AT4G13540	0.715014	2.7576	8.36345	0.0141802	0.315808
AT4G36920	0.571646	5.07146	8.36123	0.0141901	0.315842
AT5G55400	0.72935	3.13085	8.35234	0.0142298	0.316438
AT1G45474	0.447548	3.69584	8.35149	0.0142336	0.316438
AT5G18640	0.350683	4.8368	8.34812	0.0142487	0.316588
AT4G03115	0.921168	1.41479	8.33837	0.0142924	0.317374
AT5G04410	-0.284492	6.95164	8.33226	0.0143199	0.317798
AT3G22530	10.969	-0.523073	12.4699	0.0143743	0.318819
AT3G24420	-2.58912	0.993679	8.42828	0.014393	0.318866
AT4G12290	-0.381956	8.89729	8.31603	0.0143933	0.318866
AT4G17440	0.569152	2.75194	8.31063	0.0144178	0.319222
AT5G41560	0.367363	5.26538	8.30534	0.0144419	0.319396
AT3G27831	-9.48079	-1.92962	8.95613	0.0144425	0.319396
AT1G49050	-0.499511	3.80761	8.29858	0.0144727	0.319692
AT5G28380	7.73918	-2.25379	8.94858	0.0144728	0.319692
AT3G09870	0.925621	2.85942	8.29301	0.0144981	0.319808
AT3G57062	-0.526837	2.70849	8.29208	0.0145024	0.319808
AT2G01730	0.723343	1.69759	8.29186	0.0145034	0.319808
AT1G09460	-0.395334	4.31297	8.28767	0.0145226	0.320045
AT5G54170	0.396044	4.3043	8.28549	0.0145326	0.32008
AT5G16340	0.740465	1.58822	8.28334	0.0145424	0.320111
AT3G07990	-1.96983	1.4669	8.40367	0.0145626	0.320234
AT2G25220	-0.908117	3.86209	8.44906	0.0145649	0.320234
AT4G34510	-3.24634	1.64321	9.444	0.01461	0.320941
AT4G37640	-0.472379	5.27722	8.26676	0.0146187	0.320941
AT1G21220	-0.491151	3.00717	8.26594	0.0146225	0.320941
AT2G20770	0.495806	2.93582	8.26397	0.0146316	0.320955
AT1G75220	0.350138	5.25467	8.26141	0.0146435	0.321029
AT4G08930	-0.616185	4.43047	8.25876	0.0146558	0.321113
AT4G23570	-0.557335	4.74949	8.24952	0.0146986	0.321866
AT5G62770	-0.403492	4.72931	8.24186	0.0147343	0.322452
AT5G05210	0.300637	5.14487	8.23873	0.0147489	0.322452
AT3G49590	0.346826	5.49854	8.23829	0.0147509	0.322452
AT3G63200	0.367902	4.55238	8.23544	0.0147642	0.322557
AT4G20910	-0.389717	3.85276	8.2243	0.0148164	0.323318
AT1G68840	-0.985451	1.91264	8.22258	0.0148245	0.323318
AT3G58070	-0.753737	3.79984	8.22254	0.0148247	0.323318
AT2G18193	-2.90291	0.0559122	8.20128	0.0149249	0.325298
AT5G25940	0.360973	4.40122	8.19822	0.0149394	0.325298
AT2G28440	0.625397	2.16536	8.19784	0.0149412	0.325298
AT5G07210	-0.404338	6.74013	8.18269	0.0150132	0.326678
AT2G07777	-0.838732	1.38884	8.17829	0.0150342	0.326946
AT4G00900	0.503849	4.00242	8.17017	0.015073	0.327603
AT4G16400	-0.876906	1.7181	8.1672	0.0150873	0.32768
AT5G03660	0.317045	6.26644	8.16466	0.0150995	0.32768
AT2G07599	-1.31503	0.631755	8.16402	0.0151025	0.32768
AT4G02070	-0.618194	2.90637	8.16144	0.0151149	0.327761
AT1G27370	1.06341	1.47742	8.15957	0.0151239	0.327769
AT5G02030	-0.470591	4.17877	8.15415	0.01515	0.327929
AT3G45130	0.329796	4.9183	8.15387	0.0151513	0.327929
AT2G13290	-0.329436	5.38054	8.15264	0.0151573	0.327929
AT3G21500	0.944742	1.78389	8.14934	0.0151732	0.327986
AT5G60370	0.495361	2.75322	8.14677	0.0151856	0.327986
AT5G11860	0.327344	4.96948	8.14671	0.0151859	0.327986
AT1G72120	0.761017	2.42129	8.14108	0.0152131	0.328008
AT2G20450	0.36053	4.60624	8.13961	0.0152202	0.328008
AT5G48110	-1.51597	0.331612	8.13924	0.015222	0.328008
AT5G39090	0.789242	2.99261	8.1376	0.01523	0.328008
AT3G18130	0.387928	5.79279	8.13755	0.0152302	0.328008
AT4G13110	0.333747	3.93777	8.13109	0.0152616	0.328497
AT4G16490	-0.262858	6.19248	8.12587	0.015287	0.328591
AT5G44350	-0.403978	4.66675	8.12577	0.0152875	0.328591
AT4G26740	0.499107	8.89996	8.12485	0.015292	0.328591
AT2G04620	-0.469893	3.53488	8.12022	0.0153146	0.32889
AT1G76060	0.464435	3.15619	8.11577	0.0153363	0.32917
AT2G43670	-3.46676	0.612823	8.2482	0.0153573	0.329435
AT5G13740	-0.544845	2.71039	8.10587	0.0153848	0.329804
AT4G04340	-0.352424	6.0188	8.1044	0.015392	0.329804
AT1G65240	-0.451042	3.64585	8.10037	0.0154118	0.329915
AT4G20800	-5.1255	-0.790844	8.72265	0.0154145	0.329915
AT1G62250	0.889941	6.9144	8.68277	0.0154337	0.330139
AT2G14045	0.562821	3.07213	8.09216	0.0154522	0.330298
AT5G09420	-0.604353	2.65008	8.09087	0.0154586	0.330298
AT5G06265	-0.653308	2.48877	8.08633	0.015481	0.330591
AT3G14172	0.427537	3.21869	8.07286	0.0155478	0.33183
AT1G78895	-0.330294	4.00639	8.06237	0.0156	0.332757
AT5G07320	0.554891	3.09066	8.0543	0.0156404	0.333429
AT3G13062	-0.323812	4.16856	8.05103	0.0156567	0.333591
AT3G12180	-0.416384	3.68776	8.04796	0.0156721	0.333731
AT4G27160	0.601182	14.6393	8.04227	0.0157007	0.334152
AT3G44610	-0.505779	4.67466	8.02986	0.0157632	0.335167
AT3G21630	-0.495232	3.73075	8.02929	0.0157661	0.335167
AT1G21780	0.29938	6.31206	8.02168	0.0158046	0.335798
AT1G64000	-3.36555	1.24387	9.79244	0.0158624	0.336777
AT5G10160	-0.302853	5.84194	8.0091	0.0158685	0.336777
AT2G25210	0.418393	6.34671	8.00707	0.0158789	0.336808
AT3G52740	-0.618839	2.46658	7.99735	0.0159285	0.337618
AT1G48600	0.395008	4.89929	7.99495	0.0159407	0.337618
AT5G61170	0.323384	6.72943	7.99305	0.0159505	0.337618
AT2G24040	0.374046	4.30449	7.99262	0.0159527	0.337618
AT3G07110	0.362274	7.27579	7.9787	0.0160242	0.338558
AT1G19640	-0.794817	3.92275	8.05222	0.0160278	0.338558
AT1G76400	-0.298535	5.42826	7.97609	0.0160377	0.338558
AT4G38062	-6.79681	-1.3095	8.58204	0.0160387	0.338558
AT4G22720	0.390906	3.79871	7.97528	0.0160418	0.338558
AT5G17850	-0.468561	4.31979	7.97244	0.0160565	0.338679
AT1G53580	0.349823	7.06511	7.97071	0.0160654	0.338679
AT5G44720	0.445642	6.85146	7.96309	0.0161049	0.339322
AT3G46620	-0.308128	8.28293	7.96047	0.0161184	0.339333
AT1G01800	0.351718	4.80508	7.95953	0.0161233	0.339333
AT4G23450	-0.452405	2.97233	7.95633	0.0161399	0.339494
AT5G12170	-0.400735	4.66403	7.95156	0.0161647	0.339827
AT5G52240	-0.43008	7.13677	7.94819	0.0161823	0.340007
AT4G14240	-0.447603	3.32911	7.93257	0.0162639	0.341533
AT1G67300	0.342915	5.02599	7.92894	0.016283	0.341691
AT1G51500	-0.602309	6.3152	7.9821	0.0162951	0.341691
AT5G27420	-0.759684	2.72639	7.92594	0.0162987	0.341691
AT2G42450	0.726002	1.9599	7.92329	0.0163127	0.341691
AT4G18960	-0.411882	4.04732	7.92256	0.0163165	0.341691
AT1G16190	0.322263	5.63542	7.91756	0.0163428	0.342053
AT5G40155	-0.836127	2.13692	7.91121	0.0163764	0.342133
AT3G52920	0.421317	7.04287	7.91077	0.0163787	0.342133
AT5G59310	-0.412133	8.55897	7.9107	0.0163791	0.342133
AT1G30510	-0.309952	4.88172	7.90892	0.0163885	0.342133
AT5G46050	0.898965	2.39901	7.90829	0.0163918	0.342133
AT3G61460	-0.464604	4.89659	7.90522	0.0164081	0.342284
AT1G49975	6.58446	-0.801282	8.49282	0.0164508	0.342987
AT3G11900	-0.369712	4.65657	7.89291	0.0164735	0.343155
AT1G55207	0.867788	2.11556	7.89224	0.016477	0.343155
AT5G62800	0.339983	5.9561	7.88588	0.0165109	0.343673
AT1G04360	-1.45406	1.29639	7.88272	0.0165278	0.343835
AT5G02195	-6.5214	-0.936366	8.46493	0.0165823	0.344779
AT1G79230	0.277651	6.97723	7.86745	0.0166097	0.345159
AT1G07590	0.451318	8.51965	7.86425	0.0166269	0.345239
AT3G13780	0.613314	2.53975	7.86334	0.0166318	0.345239
AT1G08320	0.406594	3.94109	7.85764	0.0166625	0.345688
AT5G63220	0.434839	4.31496	7.85241	0.0166907	0.346084
AT5G12130	0.560844	3.11371	7.84919	0.0167082	0.346203
AT4G28340	5.36979	-1.96129	8.43618	0.0167192	0.346203
AT4G09040	-0.481396	2.80019	7.84629	0.0167239	0.346203
AT4G04890	0.424954	6.64338	7.83853	0.016766	0.346885
AT2G14690	-3.97092	1.06126	8.14232	0.0167953	0.347201
AT3G17130	0.743787	2.11796	7.82959	0.0168147	0.347201
AT5G11790	0.393579	5.31445	7.82917	0.016817	0.347201
AT5G23400	-0.596356	3.45234	7.829	0.0168179	0.347201
AT3G03440	0.384923	4.27839	7.82173	0.0168576	0.347831
AT5G45920	0.598043	3.48632	7.81433	0.0168982	0.348306
AT1G70690	-0.644534	3.71593	7.81418	0.016899	0.348306
AT2G36190	-2.12667	2.93246	8.90984	0.0169127	0.348397
AT2G37430	-4.35884	-0.961045	7.80473	0.0169509	0.348684
AT3G11390	-7.29958	-2.22884	9.40607	0.0169583	0.348684
AT2G21340	-0.483683	3.35894	7.8026	0.0169627	0.348684
AT1G02816	0.393242	4.94283	7.80243	0.0169636	0.348684
AT5G51120	0.36235	4.6312	7.80035	0.0169751	0.348684
AT5G17160	-0.890137	2.07081	7.79914	0.0169818	0.348684
AT5G16110	-0.327432	6.977	7.7951	0.0170041	0.348903
AT3G28960	-7.94164	-1.20534	8.37587	0.0170109	0.348903
AT1G07430	0.579272	3.60689	7.79089	0.0170274	0.349052
AT1G45145	0.578348	6.34987	7.79507	0.0171474	0.351275
AT3G03860	-0.368851	5.15959	7.76806	0.0171544	0.351275
AT5G44550	-2.11669	4.22225	16.2156	0.0171715	0.351435
AT4G36890	-0.529713	4.58881	7.76197	0.0171884	0.351593
AT1G04647	10.6718	0.520711	9.31364	0.0172204	0.352057
AT4G24610	-0.589757	4.65569	7.75416	0.0172322	0.352108
AT5G61450	0.323936	4.93294	7.74736	0.0172704	0.352699
AT3G19000	-0.270686	6.2994	7.7445	0.0172866	0.352838
AT2G05345	-0.883464	1.5506	7.7381	0.0173227	0.353262
AT3G61200	-0.285656	4.44025	7.73707	0.0173285	0.353262
AT1G76520	-0.547626	3.25115	7.73587	0.0173353	0.353262
AT3G06840	-0.930359	3.60199	7.87777	0.0173888	0.353979
AT5G13770	0.694132	2.71923	7.72636	0.0173892	0.353979
AT2G43420	-0.477431	4.76707	7.72449	0.0173998	0.354005
AT1G79180	-5.2375	0.304969	8.02002	0.0174427	0.354596
AT3G63050	1.79792	0.0398464	7.71476	0.0174552	0.354596
AT5G03670	5.56301	-1.41186	7.71224	0.0174696	0.354596
AT2G20050	-0.377943	5.14593	7.71177	0.0174723	0.354596
AT4G11910	0.493976	5.26423	7.71032	0.0174806	0.354596
AT3G50920	0.692828	2.98087	7.70954	0.017485	0.354596
AT5G07390	-8.86457	-1.86873	11.4227	0.0174956	0.354621
AT1G68450	-0.614335	3.11162	7.70368	0.0175186	0.354896
AT1G68850	-2.64619	5.01623	12.6027	0.0175397	0.354978
AT1G01240	0.322048	6.2047	7.69971	0.0175413	0.354978
AT3G24230	1.04606	1.13241	7.68371	0.0176334	0.356651
AT4G33565	-0.481747	3.93183	7.67438	0.0176873	0.357431
AT1G01900	0.331451	8.49734	7.67309	0.0176948	0.357431
AT5G45770	-1.70806	6.29125	9.25936	0.0177003	0.357431
AT5G43970	0.407154	4.87273	7.66565	0.017738	0.358001
AT3G22880	-0.58458	2.21616	7.65724	0.017787	0.358799
AT1G52510	0.365378	5.39072	7.65212	0.0178169	0.359142
AT1G04480	0.371273	6.52994	7.65063	0.0178256	0.359142
AT1G73250	-0.510693	2.61259	7.64946	0.0178324	0.359142
AT5G14140	-0.416788	2.8343	7.64122	0.0178807	0.359733
AT5G15970	3.51053	5.95508	10.0337	0.0178808	0.359733
AT1G71180	0.410923	3.68562	7.63672	0.0179071	0.360023
AT2G19730	0.2862	7.83371	7.63552	0.0179142	0.360023
AT2G26600	-0.36568	5.09341	7.63139	0.0179385	0.36032
AT1G71150	1.20559	1.22016	7.62617	0.0179693	0.360749
AT5G14070	-1.31702	1.47558	7.61938	0.0180094	0.361362
AT5G49390	8.18417	-1.25554	8.17174	0.0180455	0.361894
AT4G30530	-0.464638	8.0566	7.60595	0.0180892	0.362578
AT1G77525	-0.512939	5.84364	7.60428	0.0180991	0.362585
AT5G09876	-1.00196	1.78286	7.5964	0.0181461	0.363235
AT4G36650	-0.333145	4.3949	7.59348	0.0181635	0.363235
AT5G16970	-0.297085	7.33226	7.59162	0.0181747	0.363235
AT3G53570	0.524345	3.85812	7.58952	0.0181872	0.363235
AT3G09310	0.482372	2.42725	7.58943	0.0181878	0.363235
AT1G13990	0.434538	5.58117	7.58869	0.0181923	0.363235
AT1G17060	-0.325922	7.8248	7.58761	0.0181987	0.363235
AT1G79520	-0.399068	3.84792	7.58399	0.0182204	0.363372
AT1G23960	-0.278301	5.63974	7.58327	0.0182247	0.363372
AT3G14420	-0.427864	5.0205	7.56266	0.018349	0.365657
AT5G09620	0.411045	5.7921	7.55916	0.0183702	0.365887
AT2G03980	0.62305	2.53003	7.55413	0.0184007	0.366017
AT1G01830	-0.339412	4.42544	7.55387	0.0184023	0.366017
AT5G00715	-3.76171	-1.13538	7.55331	0.0184057	0.366017
AT4G14210	-0.285241	5.8248	7.54961	0.0184282	0.366273
AT5G43900	0.484092	4.82284	7.54551	0.0184531	0.366576
AT5G56530	-0.460572	4.11504	7.54195	0.0184749	0.366815
AT1G41880	0.37901	7.61589	7.53844	0.0184963	0.366906
AT2G47210	-0.383032	4.71128	7.53699	0.0185052	0.366906
AT1G70900	0.380148	4.28349	7.53644	0.0185085	0.366906
AT4G12250	-0.455095	6.84797	7.5311	0.0185412	0.367202
AT4G17960	0.54607	2.14213	7.53014	0.0185471	0.367202
AT4G02150	-0.294217	5.41437	7.52926	0.0185525	0.367202
AT5G43100	-0.49593	4.52358	7.52649	0.0185695	0.367346
AT4G18650	0.489901	3.16033	7.51503	0.01864	0.368549
AT1G60960	-0.310806	5.7563	7.51033	0.018669	0.36893
AT1G55510	0.415281	3.59168	7.50369	0.0187101	0.369478
AT3G23165	-1.44303	0.409048	7.50269	0.0187163	0.369478
AT1G17190	0.633354	3.00678	7.49847	0.0187425	0.369687
AT2G38270	0.475092	3.4548	7.49784	0.0187464	0.369687
AT5G56630	-0.415862	4.17007	7.49469	0.0187659	0.369881
AT2G30040	-0.655406	5.08426	7.61031	0.0187765	0.369896
AT1G52280	0.447011	3.47742	7.48748	0.0188108	0.370125
AT5G00660	1.14547	0.757794	7.48684	0.0188148	0.370125
AT3G16990	0.387815	5.48108	7.48643	0.0188174	0.370125
AT3G14240	-0.37826	5.74131	7.47912	0.0188631	0.370827
AT2G31890	-0.582739	1.99586	7.47758	0.0188727	0.370827
AT5G35550	-0.602641	3.28368	7.46782	0.0189339	0.371836
AT3G54040	0.784466	2.23358	7.45901	0.0189894	0.372733
AT5G66100	0.340564	5.84856	7.45491	0.0190152	0.372987
AT1G64860	-0.450225	3.72004	7.45383	0.019022	0.372987
AT1G15250	0.451091	4.78686	7.44801	0.0190589	0.373516
AT3G58780	0.403055	6.01584	7.4416	0.0190995	0.374119
AT5G49630	0.771853	2.76105	7.43859	0.0191186	0.3743
AT1G35210	-2.39893	0.0945471	7.43354	0.0191507	0.374589
AT5G17290	0.353155	5.07791	7.43317	0.0191531	0.374589
AT5G13260	0.334607	4.74268	7.42652	0.0191956	0.375013
AT3G12820	0.610657	2.92968	7.42551	0.019202	0.375013
AT3G05930	6.98386	-1.32949	7.95678	0.0192198	0.375013
AT1G68410	0.417535	3.66872	7.42162	0.0192269	0.375013
AT1G14350	-7.75018	-1.64346	7.95546	0.0192273	0.375013
AT2G44690	-0.648298	3.94643	7.41984	0.0192383	0.375013
AT4G24990	0.314403	5.86904	7.4181	0.0192494	0.375013
AT5G61910	-0.833416	4.02593	7.62544	0.019254	0.375013
AT3G23030	0.98084	1.51644	7.41573	0.0192646	0.375027
AT3G60245	0.380126	8.79277	7.41379	0.0192771	0.375076
AT2G17760	0.424242	6.26538	7.40153	0.019356	0.376418
AT3G27890	-0.410555	4.65042	7.39637	0.0193893	0.376808
AT3G62010	-0.424328	4.70368	7.39517	0.019397	0.376808
AT5G47580	-0.819218	2.94036	7.39381	0.0194059	0.376808
AT1G66250	-0.294822	5.89493	7.39155	0.0194205	0.376898
AT4G02860	-0.390645	3.89833	7.38854	0.01944	0.377063
AT3G07620	0.412748	4.436	7.38717	0.0194489	0.377063
AT2G34010	-1.22653	1.43964	7.38459	0.0194656	0.377194
AT3G17830	0.867485	1.45579	7.38249	0.0194792	0.377266
AT5G60190	-0.452508	3.909	7.38017	0.0194943	0.377365
AT2G28120	-0.421746	5.96547	7.37795	0.0195088	0.377452
AT3G19710	1.03727	5.28845	8.12264	0.0195518	0.377892
AT1G09575	-0.536071	3.39301	7.37079	0.0195555	0.377892
AT5G64630	-0.535388	2.20962	7.36987	0.0195614	0.377892
AT1G60030	-0.384015	6.81857	7.36472	0.0195952	0.37835
AT5G56930	-0.526431	2.79917	7.35799	0.0196393	0.378883
AT3G58030	0.323466	4.92595	7.35674	0.0196475	0.378883
AT4G00710	0.374569	4.10418	7.35478	0.0196604	0.378883
AT3G26510	-0.297464	5.44714	7.35442	0.0196627	0.378883
AT2G39400	-0.360789	5.3661	7.35229	0.0196767	0.378959
AT3G58700	0.287512	5.53992	7.34943	0.0196955	0.379101
AT3G60810	0.433554	3.82476	7.34813	0.0197041	0.379101
AT2G21820	0.557688	3.67866	7.34598	0.0197183	0.379182
AT4G29650	1.13151	1.36768	7.34316	0.0197369	0.379347
AT4G29770	-0.553263	2.7487	7.33997	0.019758	0.379555
AT3G48860	-0.253591	5.9295	7.33826	0.0197693	0.379555
AT5G49810	-0.365454	4.68121	7.33698	0.0197778	0.379555
AT1G12530	0.452713	3.79107	7.33216	0.0198097	0.379975
AT5G07880	-0.885652	2.03233	7.32865	0.0198329	0.380174
AT1G48850	-0.275228	5.62509	7.32666	0.0198462	0.380174
AT1G75670	-0.482218	2.91332	7.3243	0.0198619	0.380174
AT5G62880	0.282222	5.67721	7.32134	0.0198816	0.380174
AT2G46270	0.314453	5.83062	7.3202	0.0198892	0.380174
AT2G35710	-1.25071	1.33035	7.31939	0.0198946	0.380174
AT1G63720	-0.469836	3.66139	7.31864	0.0198996	0.380174
AT1G23147	-1.16813	0.815104	7.31832	0.0199017	0.380174
AT1G13380	-0.395718	4.43247	7.31702	0.0199104	0.380174
AT2G20960	0.882776	1.76629	7.31465	0.0199262	0.380284
AT2G34355	-0.554547	2.11926	7.30197	0.0200111	0.381712
AT3G21740	0.467881	3.26457	7.2989	0.0200317	0.381913
AT1G31470	-0.7432	3.62919	7.30081	0.0200679	0.38241
AT4G24220	0.29278	7.57947	7.28444	0.0201292	0.383385
AT1G09440	-0.709621	2.53233	7.27974	0.020161	0.383798
AT1G27540	-0.311434	4.74103	7.27724	0.0201779	0.383927
AT2G02100	-0.347902	11.5821	7.26917	0.0202327	0.384713
AT1G24010	-0.640908	2.06353	7.26817	0.0202395	0.384713
AT5G52500	-1.12645	2.53436	7.35376	0.0202757	0.385087
AT2G07718	-0.63503	3.41323	7.2623	0.0202795	0.385087
AT5G14730	0.839927	2.57122	7.25237	0.0203473	0.386182
AT4G10380	0.374638	3.41626	7.24625	0.0203893	0.386604
AT1G31660	0.426626	3.9202	7.246	0.020391	0.386604
AT4G24060	-0.337345	5.62337	7.24466	0.0204002	0.386604
[truncated: 35,884 more rows]

## Sheet: Up_Warm
GeneID	logFC	logCPM	F	PValue	FDR	Description
AT1G69230	3.36437	5.64117	321.235	1.05169e-09	8.41181e-06	SPIRAL1-like2 (SP1L2)
AT2G23400	1.71983	4.50406	155.886	5.36201e-08	0.000169274	Undecaprenyl pyrophosphate synthetase family protein
AT1G61810	2.118	3.83007	130.411	1.38222e-07	0.000349083	beta-glucosidase 45 (BGLU45)
AT1G25175	13.706	2.61376	581.359	1.05555e-06	0.00128992	other_rna
AT1G49900	2.00067	2.97204	76.0346	2.22585e-06	0.00240919	C2H2 type zinc finger transcription factor family
AT5G50080	1.21502	4.96176	74.975	2.38784e-06	0.00244482	ethylene response factor 110 (ERF110)
AT1G34575	4.85475	1.68991	58.5819	9.79339e-06	0.00650882	FAD-binding Berberine family protein
AT1G13080	1.84859	4.2163	56.3901	9.99101e-06	0.00652568	cytochrome P450, family 71, subfamily B, polypeptide 2 (CYP71B2)
AT5G66400	1.35807	3.29814	54.5003	1.13839e-05	0.00706976	RESPONSIVE TO ABA 18 (RAB18)
AT3G44750	1.13024	4.51284	53.1844	1.27931e-05	0.00749487	histone deacetylase 3 (HDA3)
AT5G44380	1.3976	5.37126	48.817	1.91899e-05	0.00947375	FAD-binding Berberine family protein
AT1G27461	1.2489	6.40658	48.4534	1.98754e-05	0.00947375	unknown protein
AT4G34920	1.58142	3.91231	44.5543	2.93755e-05	0.0122289	PLC-like phosphodiesterases superfamily protein
AT1G52890	1.57445	6.3038	43.0979	4.48334e-05	0.0168161	NAC domain containing protein 19 (NAC019)
AT4G25630	1.04144	4.65519	38.005	6.05653e-05	0.0204857	fibrillarin 2 (FIB2)
AT1G52690	1.15381	7.29986	37.3369	6.55628e-05	0.0215975	Late embryogenesis abundant protein (LEA) family protein
AT1G79150	1.11577	2.96527	36.9561	6.86275e-05	0.0220323	binding
AT4G03510	1.0537	6.19833	35.7643	7.93692e-05	0.0234069	RING membrane-anchor 1 (RMA1)
AT4G12600	1.16405	4.66328	35.73	7.97058e-05	0.0234069	Ribosomal protein L7Ae/L30e/S12e/Gadd45 family protein
AT2G43050	1.30441	9.26243	35.51	8.66363e-05	0.0241534	ATPMEPCRD
AT4G13495	1.59163	1.41892	32.577	0.00011939	0.0286765	Long-noncoding RNA (lncRNA) overlaps with two miRNA loci, miR863 and miR850
AT4G37390	1.03654	5.96796	32.2449	0.000124796	0.0288403	BRU6
AT5G39610	1.21069	5.17071	32.0441	0.000129235	0.0296716	NAC domain containing protein 6 (NAC6)
AT1G75945	5.3372	2.99915	45.1076	0.000139599	0.0312926	hypothetical protein
AT2G21490	1.10485	6.3386	30.1773	0.00016575	0.0345007	dehydrin LEA (LEA)
AT1G27990	1.76842	2.25431	30.0764	0.000168122	0.0348031	unknown protein
AT3G29190	1.36202	3.75785	29.74	0.000176331	0.0352255	Terpenoid cyclases/Protein prenyltransferases superfamily protein
AT5G51810	1.27189	3.3388	27.4928	0.000245075	0.0426011	gibberellin 20 oxidase 2 (GA20OX2)
AT1G68990	1.11462	2.10763	27.4908	0.00024515	0.0426011	male gametophyte defective 3 (MGP3)
AT5G40690	1.35235	4.84628	27.7724	0.000283732	0.046085	histone-lysine N-methyltransferase trithorax-like protein
AT3G62090	1.16808	3.10439	26.4857	0.00028588	0.046085	phytochrome interacting factor 3-like 2 (PIL2)
AT4G01525	1.06101	4.15807	25.7515	0.000320712	0.0491883	transposable element gene

## Sheet: Down_Warm
GeneID	logFC	logCPM	F	PValue	FDR	Description
AT5G08250	-5.84244	3.92241	499.443	9.07818e-11	3.43909e-06	Cytochrome P450 superfamily protein
AT5G41040	-8.33927	8.002	560.864	2.29727e-10	4.35138e-06	HXXXD-type acyl-transferase family protein
AT2G25890	-12.2362	4.2885	573.282	9.68248e-10	8.41181e-06	Oleosin family protein
AT1G21310	-4.98344	10.2358	339.296	1.11024e-09	8.41181e-06	extensin 3 (EXT3)
AT3G21240	-2.36142	4.71009	247.714	4.38373e-09	2.47168e-05	4-coumarate:CoA ligase 2 (4CL2)
AT3G02940	-3.49768	4.64852	240.574	5.14321e-09	2.47168e-05	myb domain protein 107 (MYB107)
AT5G09480	-10.0806	7.67405	376.265	5.31824e-09	2.47168e-05	hydroxyproline-rich glycoprotein family protein
AT4G26580	-2.97466	4.37296	234.801	5.87207e-09	2.47168e-05	RING/U-box superfamily protein
AT4G36610	-9.96008	7.31099	375.078	1.06881e-08	4.04899e-05	alpha/beta-Hydrolases superfamily protein
AT5G63180	-1.88835	6.69815	179.408	2.52418e-08	8.69305e-05	Pectin lyase-like superfamily protein
AT3G22620	-14.1442	5.89216	391.795	8.68955e-08	0.00025322	Bifunctional inhibitor/lipid-transfer protein/seed storage 2S albumin superfamily protein
AT5G07475	-10.526	4.37891	222.835	1.2813e-07	0.000346712	Cupredoxin superfamily protein
AT5G22270	-3.43564	1.71282	125.944	1.66074e-07	0.000393212	unknown protein
AT1G02900	-10.5134	2.44787	178.309	2.01075e-07	0.000448077	rapid alkalinization factor 1 (RALF1)
AT4G24130	-2.13237	7.29526	117.939	2.34387e-07	0.000493294	Protein of unknown function, DUF538
AT1G28400	-4.52236	6.48576	159.146	2.52046e-07	0.00050254	unknown protein
AT1G72240	-3.52047	2.3186	110.952	3.22381e-07	0.000587236	unknown protein
AT2G48130	-14.1738	5.51897	321.899	3.25527e-07	0.000587236	Bifunctional inhibitor/lipid-transfer protein/seed storage 2S albumin superfamily protein
AT5G10580	-1.64003	5.42619	108.959	3.54255e-07	0.000593688	Protein of unknown function, DUF599
AT1G56320	-3.60129	4.12067	117.568	3.60447e-07	0.000593688	BEST Arabidopsis thaliana protein match is: Glycine-rich protein family (TAIR:AT5G49350.2)
AT5G09530	-7.36904	8.47779	164.912	5.10924e-07	0.000806472	hydroxyproline-rich glycoprotein family protein
AT4G24140	-11.8546	3.78751	200.225	5.60844e-07	0.000821834	alpha/beta-Hydrolases superfamily protein
AT1G01610	-2.12151	5.47539	98.9909	5.82081e-07	0.000821834	glycerol-3-phosphate acyltransferase 4 (GPAT4)
AT2G30010	-3.50359	4.54727	119.924	5.85738e-07	0.000821834	TRICHOME BIREFRINGENCE-LIKE 45 (TBL45)
AT5G25610	-1.67706	5.50705	96.8672	6.50829e-07	0.000880548	RESPONSIVE TO DESSICATION 22 (RD22)
AT2G48140	-12.1319	5.0366	224.395	6.81339e-07	0.00089004	embryo sac development arrest 4 (EDA4)
AT5G35110	-3.53299	1.54114	90.9706	8.98028e-07	0.001134	unknown protein
AT3G50350	-1.63597	3.54807	85.5945	1.22476e-06	0.00142318	Protein of unknown function (DUF1685)
AT1G74460	-12.5307	4.62278	209.088	1.23973e-06	0.00142318	GDSL-like Lipase/Acylhydrolase superfamily protein
AT5G47530	-1.2079	6.64687	78.0923	1.94674e-06	0.00216907	Auxin-responsive family protein
AT1G72510	-1.64279	5.02652	74.4966	2.46548e-06	0.00245789	Protein of unknown function (DUF1677)
AT1G24996	-12.9376	2.10748	413.235	2.62809e-06	0.00255281	unknown protein
AT2G35585	-1.55391	3.64994	70.5748	3.22759e-06	0.00301649	unknown protein
AT5G66460	-1.09119	8.13992	70.4126	3.26468e-06	0.00301649	Glycosyl hydrolase superfamily protein
AT5G14980	-1.65827	3.07215	69.6089	3.45589e-06	0.00311713	alpha/beta-Hydrolases superfamily protein
AT1G21540	-12.3009	4.662	169.212	4.18661e-06	0.00360457	AMP-dependent synthetase and ligase family protein
AT2G46830	-1.63046	5.17573	65.046	4.82844e-06	0.00406479	circadian clock associated 1 (CCA1)
AT4G04223	-1.11815	3.93511	63.7799	5.31704e-06	0.00437881	other_RNA
AT1G63000	-1.05375	7.04159	62.6718	5.79298e-06	0.00466926	nucleotide-rhamnose synthase/epimerase-reductase (NRS/ER)
AT5G01600	-1.10627	7.07731	61.9077	6.15043e-06	0.0047655	ferretin 1 (FER1)
AT1G53500	-1.17118	7.04355	61.76	6.22251e-06	0.0047655	MUCILAGE-MODIFIED 4 (MUM4)
AT3G08770	-1.27563	5.99198	61.4287	6.38773e-06	0.0047655	lipid transfer protein 6 (LTP6)
AT5G10380	-1.19747	5.02272	61.3739	6.41556e-06	0.0047655	RING1
AT1G71970	-1.62618	4.14151	60.3896	6.9406e-06	0.00499288	unknown protein
AT5G23240	-1.67139	2.60623	60.3099	6.98526e-06	0.00499288	DNAJ heat shock N-terminal domain-containing protein
AT3G07620	-1.20116	4.436	59.1448	7.67867e-06	0.00528893	Exostosin family protein
AT1G32690	-2.01504	2.38252	56.4778	9.59464e-06	0.0064906	unknown protein
AT3G21230	-1.10837	5.78938	55.7553	1.02071e-05	0.00655382	4-coumarate:CoA ligase 5 (4CL5)
AT4G33660	-1.42197	4.4788	55.2263	1.06849e-05	0.00674624	unknown protein
AT1G33800	-1.16666	3.09887	53.4654	1.24757e-05	0.00749487	Protein of unknown function (DUF579)
AT5G04340	-1.13138	7.07392	53.4539	1.24885e-05	0.00749487	zinc finger of Arabidopsis thaliana 6 (ZAT6)
AT4G17280	-3.89321	5.84817	80.7138	1.30576e-05	0.00749487	Auxin-responsive family protein
AT5G65140	-1.25452	5.19812	52.3161	1.38357e-05	0.00782296	Haloacid dehalogenase-like hydrolase (HAD) superfamily protein
AT5G56510	-1.16515	4.6949	51.7439	1.45775e-05	0.00800344	pumilio 12 (PUM12)
AT1G21070	-1.6023	4.53358	50.4838	1.63823e-05	0.00850151	Nucleotide-sugar transporter family protein
AT3G04370	-8.19644	3.46116	67.9667	1.89208e-05	0.00947375	plasmodesmata-located protein 4 (PDLP4)
AT1G21320	-10.753	0.400644	91.797	1.98001e-05	0.00947375	nucleotide binding
AT5G58770	-2.46736	1.91769	48.3025	2.01683e-05	0.00947375	Undecaprenyl pyrophosphate synthetase family protein
AT4G26010	-7.39622	1.48996	61.5304	2.01842e-05	0.00947375	Peroxidase superfamily protein
AT2G40370	-2.50272	6.47011	60.0983	2.16992e-05	0.00990398	laccase 5 (LAC5)
AT1G06540	-12.7172	1.51054	184.644	2.22566e-05	0.00991937	unknown protein
AT3G04360	-2.19673	1.93103	46.4842	2.41293e-05	0.010629	Calcium-dependent lipid-binding (CaLB domain) family protein
AT3G22600	-8.95657	6.00239	92.5376	2.61653e-05	0.0112639	Bifunctional inhibitor/lipid-transfer protein/seed storage 2S albumin superfamily protein
AT1G53490	-1.86406	2.04508	44.6244	2.9163e-05	0.0122289	RING/U-box superfamily protein
AT2G18050	-2.56717	1.78893	43.1935	3.38894e-05	0.0136578	histone H1-3 (HIS1-3)
AT4G03540	-9.84464	4.37023	79.4896	4.00272e-05	0.0157953	Uncharacterised protein family (UPF0497)
AT4G38080	-4.52488	7.11454	64.0815	4.18868e-05	0.0163547	hydroxyproline-rich glycoprotein family protein
AT4G15120	-2.10864	2.71441	41.1478	4.23082e-05	0.0163547	VQ motif-containing protein
AT5G22500	-9.3166	2.51793	63.8047	4.47929e-05	0.0168161	fatty acid reductase 1 (FAR1)
AT5G05340	-2.01414	2.42947	40.533	4.53042e-05	0.0168261	Peroxidase superfamily protein
AT3G23820	-1.26235	5.51804	40.3895	4.60392e-05	0.016933	UDP-D-glucuronate 4-epimerase 6 (GAE6)
AT1G23980	-1.38432	2.51241	39.207	5.26586e-05	0.0188195	RING/U-box superfamily protein
AT2G40160	-2.2973	1.97253	38.8757	5.47102e-05	0.01937	TBL30
AT1G07720	-1.87035	3.16792	38.711	5.57646e-05	0.0195604	3-ketoacyl-CoA synthase 3 (KCS3)
AT1G76610	-1.0645	4.80484	38.5493	5.68236e-05	0.0197491	Protein of unknown function, DUF617
AT4G15750	-1.59522	1.55605	38.0523	6.02289e-05	0.0204857	Plant invertase/pectin methylesterase inhibitor superfamily protein
AT3G25640	-1.90991	2.21578	38.051	6.02384e-05	0.0204857	Protein of unknown function, DUF617
AT1G08250	-1.03744	3.29126	36.7918	7.00015e-05	0.0221285	arogenate dehydratase 6 (ADT6)
AT3G13080	-1.00257	3.15435	36.7807	7.00952e-05	0.0221285	multidrug resistance-associated protein 3 (MRP3)
AT1G61255	-1.25819	3.48536	36.5808	7.1814e-05	0.0224837	hypothetical protein
AT1G67105	-3.66896	0.643962	35.9937	7.71557e-05	0.0234069	other_RNA
AT4G34050	-1.05585	8.76285	35.8078	7.89439e-05	0.0234069	caffeoyl coenzyme A O-methyltransferase 1 (CCoAOMT1)
AT2G43390	-7.21856	2.51316	44.4785	7.95866e-05	0.0234069	unknown protein
AT1G32100	-8.31848	-0.218088	43.2226	8.38911e-05	0.0240684	pinoresinol reductase 1 (PRR1)
AT1G73290	-3.66749	4.75224	52.8893	8.47675e-05	0.0240684	serine carboxypeptidase-like 5 (scpl5)
AT1G59860	-1.96558	4.75433	40.2954	8.9341e-05	0.0247044	HSP20-like chaperones superfamily protein
AT5G23190	-5.12843	5.86513	59.8592	9.08295e-05	0.024934	cytochrome P450, family 86, subfamily B, polypeptide 1 (CYP86B1)
AT1G78180	-1.15753	2.70192	34.329	9.50438e-05	0.0257182	Mitochondrial substrate carrier family protein
AT5G63225	-1.18483	7.01293	34.021	0.000100102	0.0260685	Carbohydrate-binding X8 domain superfamily protein
AT3G48700	-1.50513	1.92581	33.4923	0.000105858	0.0265679	carboxyesterase 13 (CXE13)
AT1G19640	-1.61145	3.92275	34.3063	0.000106094	0.0265679	jasmonic acid carboxyl methyltransferase (JMT)
AT2G46720	-1.45845	2.46908	32.6114	0.000118846	0.0286765	3-ketoacyl-CoA synthase 13 (KCS13)
AT3G17609	-1.29484	3.38721	32.4718	0.000121071	0.0286765	HY5-homolog (HYH)
AT2G22590	-2.51497	0.864569	32.4223	0.000121873	0.0286765	UDP-Glycosyltransferase superfamily protein
AT3G09440	-1.07646	9.49052	32.2723	0.00012434	0.0288403	Heat shock protein 70 (Hsp 70) family protein
AT2G41100	-1.66357	2.04223	31.5389	0.000137277	0.0312916	TOUCH 3 (TCH3)
AT5G42510	-1.23786	4.58505	31.4241	0.000139442	0.0312926	Disease resistance-responsive (dirigent-like protein) family protein
AT1G01060	-1.49854	6.20924	34.1554	0.000144407	0.0318057	LATE ELONGATED HYPOCOTYL (LHY)
AT5G23360	-1.74988	2.88716	30.7869	0.000152219	0.0329514	GRAM domain-containing protein / ABA-responsive protein-related
AT5G67210	-1.50759	2.5697	30.5782	0.000156699	0.0333495	Protein of unknown function (DUF579)
AT1G72230	-5.27657	4.91457	50.5087	0.000161509	0.0338035	Cupredoxin superfamily protein
AT5G35935	-1.82318	2.72885	29.9262	0.000171731	0.0351658	copia-like retrotransposon family, has a 2.0e-232 P-value blast match to GB:CAA72989 open reading frame 1 (Ty1_Copia-element) (Brassica oleracea)
AT2G44230	-8.91511	1.19575	36.6823	0.000210081	0.0396762	Plant protein of unknown function (DUF946)
AT5G16770	-5.33556	3.27153	36.2546	0.000213058	0.0399569	myb domain protein 9 (MYB9)
AT1G77855	-9.36176	0.67984	33.9865	0.000219028	0.0401321	unknown protein
AT4G17480	-1.10051	3.30516	27.7859	0.000234519	0.0419069	alpha/beta-Hydrolases superfamily protein
AT5G39120	-1.73642	2.10717	27.6813	0.000238223	0.042171	RmlC-like cupins superfamily protein
AT1G24880	-11.9703	0.937206	73.4719	0.000242373	0.0426011	UDP-3-O-acyl N-acetylglycosamine deacetylase family protein
AT2G37040	-1.26794	4.3548	27.5682	0.000244834	0.0426011	PHE ammonia lyase 1 (PAL1)
AT3G23450	-1.39936	3.99586	27.7115	0.000256243	0.0439243	unknown protein
AT4G33220	-1.24027	2.04258	27.0638	0.00026156	0.0440385	pectin methylesterase 44 (PME44)
AT2G20560	-1.21794	6.70631	27.9721	0.000266764	0.044519	DNAJ heat shock family protein
AT4G23560	-1.79418	3.47393	27.5707	0.000306814	0.0484292	glycosyl hydrolase 9B15 (GH9B15)

## Sheet: Up_Cold
GeneID	logFC	logCPM	F	PValue	FDR	Description
AT1G69230	5.88956	5.64117	783.616	7.27794e-12	2.7571e-07	SPIRAL1-like2 (SP1L2)
AT2G43050	5.994	9.26243	495.032	1.19422e-10	1.8908e-06	ATPMEPCRD
AT1G47128	1.55468	7.21379	223.721	7.64125e-09	2.28094e-05	responsive to dehydration 21 (RD21)
AT3G08860	2.21666	7.48335	212.004	1.02364e-08	2.76988e-05	PYRIMIDINE 4 (PYD4)
AT1G54575	1.38594	7.72654	199.117	1.43808e-08	3.63193e-05	unknown protein
AT3G26440	1.34837	7.35429	173.598	3.01307e-08	6.34135e-05	Protein of unknown function (DUF707)
AT5G37600	1.58225	8.72764	156.423	5.26441e-08	9.79465e-05	glutamine synthase clone R1 (GSR 1)
AT1G18720	1.56799	8.56801	155.521	5.42955e-08	9.79465e-05	Protein of unknown function (DUF962)
AT5G50080	1.72603	4.96176	149.362	6.73454e-08	0.000115966	ethylene response factor 110 (ERF110)
AT3G03910	2.93229	2.99249	146.013	7.59802e-08	0.000119932	glutamate dehydrogenase 3 (GDH3)
AT3G14770	3.0306	2.79544	141.332	9.03326e-08	0.000134364	Nodulin MtN3 family protein
AT3G05400	1.42399	5.19085	139.784	9.57638e-08	0.000134364	Major facilitator superfamily protein
AT2G26740	1.34886	5.12451	124.142	1.79141e-07	0.000205648	soluble epoxide hydrolase (SEH)
AT1G75280	2.42155	4.59003	121.052	2.04488e-07	0.000215184	NmrA-like negative transcriptional regulator family protein
AT2G23400	1.46085	4.50406	116.755	2.47082e-07	0.000245763	Undecaprenyl pyrophosphate synthetase family protein
AT5G39220	1.3243	6.65236	114.542	2.73067e-07	0.000258615	alpha/beta-Hydrolases superfamily protein
AT3G52780	1.20681	6.06317	111.3	3.17168e-07	0.000286078	PAP20
AT4G34920	2.29756	3.91231	108.984	3.5383e-07	0.000311724	PLC-like phosphodiesterases superfamily protein
AT3G01420	2.13133	3.52979	107.102	3.87348e-07	0.000318998	DOX1
AT5G39520	1.92017	3.75506	104.258	4.45329e-07	0.000334448	Protein of unknown function (DUF1997)
AT5G51500	3.27329	2.8269	103.956	4.5208e-07	0.000334448	Plant invertase/pectin methylesterase inhibitor superfamily
AT3G05390	1.64085	3.90121	101.428	5.13453e-07	0.000353657	FUNCTIONS IN: molecular_function unknown
AT1G32200	1.29782	4.2719	99.6345	5.62959e-07	0.000380832	ATS1
AT2G02990	1.42463	9.43458	89.5382	9.73833e-07	0.000576433	ribonuclease 1 (RNS1)
AT1G13080	2.41333	4.2163	89.4211	1.02466e-06	0.000588944	cytochrome P450, family 71, subfamily B, polypeptide 2 (CYP71B2)
AT1G61810	1.68104	3.83007	81.4709	1.57267e-06	0.000816132	beta-glucosidase 45 (BGLU45)
AT4G18425	1.71837	6.36176	81.1473	1.6046e-06	0.000821447	Protein of unknown function (DUF679)
AT1G12040	12.998	1.97556	219.255	1.64896e-06	0.000832902	leucine-rich repeat/extensin 1 (LRX1)
AT3G03650	1.08573	6.72359	78.3203	1.91842e-06	0.000941862	embryo sac development arrest 5 (EDA5)
AT5G38610	2.61671	3.04302	78.1491	1.93964e-06	0.000941862	Plant invertase/pectin methylesterase inhibitor superfamily protein
AT4G24420	2.16065	2.15545	77.9542	1.96413e-06	0.000941862	RNA-binding (RRM/RBD/RNP motifs) family protein
AT3G56630	1.85838	5.05342	73.4192	2.69066e-06	0.00119918	cytochrome P450, family 94, subfamily D, polypeptide 2 (CYP94D2)
AT3G53350	1.22023	3.93546	72.0491	2.91242e-06	0.00125139	ROP interactive partner 4 (RIP4)
AT5G26120	1.37763	7.08114	70.3459	3.28007e-06	0.00133488	alpha-L-arabinofuranosidase 2 (ASD2)
AT2G25625	1.53185	4.69959	69.4464	3.49614e-06	0.00137963	unknown protein
AT2G05910	1.45767	6.13228	68.1685	3.83262e-06	0.00146658	Protein of unknown function (DUF567)
AT5G55250	2.00657	3.29841	66.8583	4.21786e-06	0.00158203	IAA carboxylmethyltransferase 1 (IAMT1)
AT5G15870	1.07043	4.29951	66.6164	4.29387e-06	0.00159475	glycosyl hydrolase family 81 protein
AT5G58570	1.22901	3.80724	65.9863	4.49955e-06	0.00164838	unknown protein
AT4G29570	1.37478	3.8423	65.8902	4.53192e-06	0.00164838	Cytidine/deoxycytidylate deaminase family protein
AT1G70680	2.60077	7.16051	80.29	4.75169e-06	0.00168232	Caleosin-related family protein
AT5G49900	1.85995	5.03051	65.8352	5.07304e-06	0.00171954	Beta-glucosidase, GBA2 type family protein
AT5G24660	1.24148	5.65907	63.7807	5.31673e-06	0.00174317	RESPONSE TO LOW SULFUR 2 (LSU2)
AT5G58350	1.22919	3.73486	63.7295	5.33769e-06	0.00174317	with no lysine (K) kinase 4 (WNK4)
AT4G01525	1.65065	4.15807	63.0818	5.61127e-06	0.00179235	Member of Sadhu non-coding retrotransposon family
AT1G34575	5.5488	1.68991	65.7183	5.67754e-06	0.00179235	FAD-binding Berberine family protein
AT1G49900	1.74127	2.97204	58.4496	8.13095e-06	0.00238779	C2H2 type zinc finger transcription factor family
AT5G07680	1.01765	6.9613	58.1975	8.3026e-06	0.00241944	NAC domain containing protein 80 (NAC080)
AT1G62370	1.56656	4.13676	56.3065	9.73587e-06	0.00273203	RING/U-box superfamily protein
AT5G24530	1.3144	3.02451	52.3658	1.37733e-05	0.00350184	DOWNY MILDEW RESISTANT 6 (DMR6)
AT3G17860	1.20441	3.75241	51.5006	1.4907e-05	0.00364404	jasmonate-zim-domain protein 3 (JAZ3)
AT1G20180	2.20159	1.82997	50.7367	1.59999e-05	0.00376475	Protein of unknown function (DUF677)
AT1G18730	2.08291	2.53291	48.6549	1.94919e-05	0.00442162	NDH dependent flow 6 (NDF6)
AT1G62620	1.00412	4.66334	47.9279	2.09176e-05	0.00468887	Flavin-binding monooxygenase family protein
AT1G14130	1.19006	6.392	46.6433	2.37483e-05	0.00510736	2-oxoglutarate (2OG) and Fe(II)-dependent oxygenase superfamily protein
AT3G62660	1.03293	4.694	46.5913	2.38722e-05	0.00510736	galacturonosyltransferase-like 7 (GATL7)
AT1G09740	1.28582	3.92832	46.5388	2.39978e-05	0.00510736	Adenine nucleotide alpha hydrolases-like superfamily protein
AT1G65520	1.01986	3.5987	45.0182	2.80012e-05	0.00569319	delta(3), delta(2)-enoyl CoA isomerase 1 (ECI1)
AT4G01410	1.10199	3.96433	44.8985	2.83486e-05	0.00569319	Late embryogenesis abundant (LEA) hydroxyproline-rich glycoprotein family
AT3G60730	2.84788	3.09933	49.2042	2.84036e-05	0.00569319	Plant invertase/pectin methylesterase inhibitor superfamily
AT1G15960	1.48792	5.82221	43.8469	3.71233e-05	0.00685592	NRAMP metal ion transporter 6 (NRAMP6)
AT5G45690	1.82087	4.48685	44.9404	3.72811e-05	0.00685592	Protein of unknown function (DUF1264)
AT4G08300	1.11542	4.63339	41.4564	4.08928e-05	0.00730728	nodulin MtN21 /EamA-like transporter family protein
AT1G26820	1.05226	7.02783	39.3511	5.17947e-05	0.00865183	ribonuclease 3 (RNS3)
AT5G40690	1.64423	4.84628	41.0728	5.53279e-05	0.00911298	CONTAINS InterPro DOMAIN/s: EF-Hand 1, calcium-binding site (InterPro:IPR018247)
AT2G32487	1.15474	4.26679	38.0372	6.03366e-05	0.00981	unknown protein
AT1G73000	1.57831	3.68251	37.7189	6.26488e-05	0.0100993	PYR1-like 3 (PYL3)
AT2G14095	1.61324	4.04827	38.1692	6.38362e-05	0.0101833	unknown protein
AT3G61880	2.79679	5.289	51.001	6.42455e-05	0.0101833	cytochrome p450 78a9 (CYP78A9)
AT5G46960	4.43297	1.02221	37.0117	6.81694e-05	0.0107191	Plant invertase/pectin methylesterase inhibitor superfamily protein
AT1G78670	1.08984	3.44333	37.0046	6.82282e-05	0.0107191	gamma-glutamyl hydrolase 3 (GGH3)
AT2G40460	1.00113	8.34966	36.6124	7.15388e-05	0.0110617	Major facilitator superfamily protein
AT2G38340	1.57407	2.8081	36.4722	7.27682e-05	0.0111606	Integrase-type DNA-binding superfamily protein
AT5G48850	2.08274	3.03409	36.3006	7.7649e-05	0.0114905	SULPHUR DEFICIENCY-INDUCED 1 (ATSDI1)
AT1G23250	2.34035	1.65334	58.7047	9.02464e-05	0.0127093	Caleosin-related family protein
AT3G29190	1.44541	3.75785	33.9333	9.99872e-05	0.0134798	Terpenoid cyclases/Protein prenyltransferases superfamily protein
AT5G39110	2.37428	4.05043	40.1202	0.000103134	0.0137089	RmlC-like cupins superfamily protein
AT2G21490	1.15251	6.3386	32.8086	0.000115783	0.0146696	dehydrin LEA (LEA)
AT4G13495	1.57871	1.41892	32.7345	0.000116923	0.0147646	Long-noncoding RNA (lncRNA) overlaps with two miRNA loci, miR863 and miR850
AT1G77950	1.4766	3.87868	32.177	0.00012744	0.0158253	AGAMOUS-like 67 (AGL67)
AT4G10020	1.17233	4.00824	30.6609	0.000154905	0.0178073	hydroxysteroid dehydrogenase 5 (HSD5)
AT4G02520	1.61166	2.13785	30.5075	0.000158251	0.0178956	glutathione S-transferase PHI 2 (GSTF2)
AT5G07530	2.17385	1.34373	30.4328	0.000159913	0.0179776	glycine rich protein 17 (GRP17)
AT1G07120	1.12656	1.9684	29.9851	0.000170306	0.018649	FUNCTIONS IN: molecular_function unknown
AT3G52810	1.1185	2.31348	28.8858	0.000199388	0.0206943	purple acid phosphatase 21 (PAP21)
AT4G15396	1.47675	4.00581	29.4514	0.000206387	0.0211885	cytochrome P450, family 702, subfamily A, polypeptide 6 (CYP702A6)
AT1G26570	1.09968	5.00166	28.068	0.000224857	0.0225677	UDP-glucose dehydrogenase 1 (UGD1)
AT5G44380	1.04028	5.37126	28.0593	0.000225147	0.0225677	FAD-binding Berberine family protein
AT4G04840	1.44563	5.62171	30.368	0.000234094	0.0232761	methionine sulfoxide reductase B6 (MSRB6)
AT5G45890	2.48667	1.66433	27.6742	0.000238477	0.0235881	senescence-associated gene 12 (SAG12)
AT1G01560	2.79111	1.15895	27.2014	0.000256134	0.0248798	MAP kinase 11 (MPK11)
AT5G48510	4.7618	2.04613	33.7919	0.000260046	0.0251952	BTB/POZ domain-containing protein
AT3G63280	1.09098	2.3243	26.7525	0.000274337	0.0260469	NIMA-related kinase 4 (NEK4)
AT5G20940	1.74854	5.70503	31.2502	0.000285459	0.0267321	Glycosyl hydrolase family protein
AT4G28150	1.80342	1.75409	26.2076	0.000298524	0.0276485	Protein of unknown function (DUF789)
AT1G79330	1.15775	4.48749	26.0879	0.000306207	0.0280134	metacaspase 5 (MC5)
AT2G32660	1.59788	1.30024	25.9844	0.000309148	0.0281176	receptor like protein 22 (RLP22)
AT5G07550	1.82934	2.05544	25.5145	0.000333011	0.0294754	glycine-rich protein 19 (GRP19)
AT4G11320	1.15549	3.29694	25.1166	0.000354924	0.0308711	Papain family cysteine protease
AT3G15670	1.246	4.72897	25.8577	0.000364244	0.0312187	Late embryogenesis abundant protein (LEA) family protein
AT3G11640	1.02855	2.7789	24.3489	0.000402194	0.0337834	unknown protein
AT1G63370	1.03411	4.37541	23.9452	0.000430014	0.0353938	Flavin-binding monooxygenase family protein
AT4G22690	1.27239	3.50346	23.2479	0.000483593	0.0387314	cytochrome P450, family 706, subfamily A, polypeptide 1 (CYP706A1)
AT3G07820	9.11078	1.10083	30.5892	0.000485276	0.0387842	Pectin lyase-like superfamily protein
AT3G26330	1.53852	1.43858	22.011	0.000599305	0.0451361	cytochrome P450, family 71, subfamily B, polypeptide 37 (CYP71B37)
AT2G43880	1.89232	4.64786	45.0289	0.000634017	0.0469111	Pectin lyase-like superfamily protein
AT1G75945	3.82395	2.99915	28.6033	0.000651843	0.0480852	hypothetical protein

## Sheet: Down_Cold
GeneID	logFC	logCPM	F	PValue	FDR	Description
AT5G08250	-5.23272	3.92241	456.566	1.49734e-10	1.8908e-06	Cytochrome P450 superfamily protein
AT5G63180	-3.03318	6.69815	420.784	2.35798e-10	2.23318e-06	Pectin lyase-like superfamily protein
AT1G21310	-5.47324	10.2358	392.343	5.06224e-10	3.51411e-06	extensin 3 (EXT3)
AT4G26580	-3.82642	4.37296	360.436	5.56573e-10	3.51411e-06	RING/U-box superfamily protein
AT5G55970	-2.601	3.79604	295.21	1.67512e-09	9.0655e-06	RING/U-box superfamily protein
AT5G58560	-1.78973	5.16483	261.617	3.25147e-09	1.53969e-05	Phosphatidate cytidylyltransferase family protein
AT3G02940	-3.55261	4.64852	251.546	4.03084e-09	1.69667e-05	myb domain protein 107 (MYB107)
AT2G35585	-3.06978	3.64994	244.416	4.71682e-09	1.78687e-05	unknown protein
AT1G01610	-3.3343	5.47539	238.995	5.33139e-09	1.83608e-05	glycerol-3-phosphate acyltransferase 4 (GPAT4)
AT4G24130	-3.03938	7.29526	222.734	7.82731e-09	2.28094e-05	Protein of unknown function, DUF538
AT1G12080	-2.15664	8.75079	183.279	2.24998e-08	5.32725e-05	Vacuolar calcium-binding protein-related
AT5G41040	-4.16561	8.002	213.339	2.99927e-08	6.34135e-05	HXXXD-type acyl-transferase family protein
AT3G21230	-1.98152	5.78938	168.428	3.54395e-08	7.06608e-05	4-coumarate:CoA ligase 5 (4CL5)
AT3G05890	-1.48843	6.04184	147.304	7.25071e-08	0.000119426	RARE-COLD-INDUCIBLE 2B (RCI2B)
AT5G14980	-2.42222	3.07215	140.595	9.28714e-08	0.000134364	alpha/beta-Hydrolases superfamily protein
AT5G05340	-3.99882	2.42947	138.023	1.02416e-07	0.000138565	Peroxidase superfamily protein
AT2G16760	-1.63748	4.7832	133.95	1.20001e-07	0.000156759	Calcium-dependent phosphotriesterase superfamily protein
AT1G12010	-2.80319	9.06829	139.949	1.30753e-07	0.000164358	2-oxoglutarate (2OG) and Fe(II)-dependent oxygenase superfamily protein
AT2G30010	-4.2856	4.54727	163.209	1.34496e-07	0.000164358	TRICHOME BIREFRINGENCE-LIKE 45 (TBL45)
AT1G28400	-4.28253	6.48576	171.555	1.78534e-07	0.000205648	unknown protein
AT1G62800	-1.44586	3.55065	122.462	1.9243e-07	0.000214406	aspartate aminotransferase 4 (ASP4)
AT1G76610	-1.93001	4.80484	121.382	2.01588e-07	0.000215184	Protein of unknown function, DUF617
AT4G26010	-7.62929	1.48996	175.715	2.1472e-07	0.000219844	Peroxidase superfamily protein
AT3G29630	-3.86881	2.68866	116.227	2.5301e-07	0.000245763	UDP-Glycosyltransferase superfamily protein
AT1G72240	-3.48901	2.3186	112.234	3.03653e-07	0.000280568	unknown protein
AT5G09480	-4.06597	7.67405	149.578	3.72949e-07	0.000315122	hydroxyproline-rich glycoprotein family protein
AT5G07475	-3.54831	4.37891	173.538	3.74323e-07	0.000315122	Cupredoxin superfamily protein
AT3G21240	-1.48518	4.71009	106.329	4.0217e-07	0.000324157	4-coumarate:CoA ligase 2 (4CL2)
AT4G36610	-4.85528	7.31099	162.579	4.19962e-07	0.000331446	alpha/beta-Hydrolases superfamily protein
AT5G22270	-3.01394	1.71282	104.162	4.47457e-07	0.000334448	unknown protein
AT1G02900	-4.82731	2.44787	148.198	4.5908e-07	0.000334448	rapid alkalinization factor 1 (RALF1)
AT4G04223	-1.44069	3.93511	102.99	4.74458e-07	0.00033913	other_RNA
AT3G08770	-1.69971	5.99198	101.817	5.03381e-07	0.000353141	lipid transfer protein 6 (LTP6)
AT4G15120	-3.40661	2.71441	98.4566	5.98537e-07	0.000397796	VQ motif-containing protein
AT1G69760	-1.57853	3.46208	95.2788	7.08532e-07	0.000462781	unknown protein
AT3G56230	-3.62694	2.6077	94.1907	7.51547e-07	0.000482557	BTB/POZ domain-containing protein
AT4G26790	-1.37626	5.51796	93.1296	7.96477e-07	0.000502882	GDSL-like Lipase/Acylhydrolase superfamily protein
AT3G55090	-2.68865	2.73689	92.5917	8.20454e-07	0.000509529	ABC-2 type transporter family protein
AT5G35110	-3.36062	1.54114	90.8093	9.06212e-07	0.00055371	unknown protein
AT1G19190	-1.23408	5.23043	90.4328	9.25648e-07	0.000556608	alpha/beta-Hydrolases superfamily protein
AT1G72510	-1.8157	5.02652	88.3977	1.03961e-06	0.000588944	Protein of unknown function (DUF1677)
AT2G36290	-1.57646	5.6065	87.8743	1.07153e-06	0.000596955	alpha/beta-Hydrolases superfamily protein
AT3G22620	-4.40019	5.89216	181.865	1.46958e-06	0.000773222	Bifunctional inhibitor/lipid-transfer protein/seed storage 2S albumin superfamily protein
AT5G62580	-1.09002	5.96219	79.3537	1.79599e-06	0.000895229	ARM repeat superfamily protein
AT5G23240	-1.90304	2.60623	77.5594	2.01486e-06	0.000954112	DNAJ heat shock N-terminal domain-containing protein
AT1G56320	-2.52965	4.12067	79.7335	2.44601e-06	0.00114398	BEST Arabidopsis thaliana protein match is: Glycine-rich protein family (TAIR:AT5G49350.2)
AT5G48930	-1.00579	6.78822	74.4168	2.47872e-06	0.00114514	hydroxycinnamoyl-CoA shikimate/quinate hydroxycinnamoyl transferase (HCT)
AT5G39160	-1.24577	11.8667	73.4245	2.65053e-06	0.00119918	RmlC-like cupins superfamily protein
AT2G37530	-3.72575	2.01271	73.2202	2.68763e-06	0.00119918	unknown protein
AT2G45970	-1.88454	3.09271	72.807	2.76452e-06	0.00121777	cytochrome P450, family 86, subfamily A, polypeptide 8 (CYP86A8)
AT1G49570	-1.59902	3.78239	71.913	2.93994e-06	0.00125139	Peroxidase superfamily protein
AT3G25640	-2.65049	2.21578	71.6818	2.98741e-06	0.00125318	Protein of unknown function, DUF617
AT4G24140	-4.30756	3.78751	129.514	3.01032e-06	0.00125318	alpha/beta-Hydrolases superfamily protein
AT5G46730	-2.2573	2.46294	71.2355	3.08163e-06	0.00126893	glycine-rich protein
AT4G35060	-1.10141	4.09862	70.2075	3.31226e-06	0.00133488	Heavy metal transport/detoxification superfamily protein
AT4G34050	-1.4834	8.76285	68.7272	3.68103e-06	0.00143761	caffeoyl coenzyme A O-methyltransferase 1 (CCoAOMT1)
AT1G21540	-5.98536	4.662	174.745	3.76129e-06	0.00145397	AMP-dependent synthetase and ligase family protein
AT2G16750	-2.26195	2.64094	67.4092	4.05059e-06	0.00153449	Protein kinase protein with adenine nucleotide alpha hydrolases-like domain
AT5G63225	-1.69248	7.01293	66.0531	4.5688e-06	0.00164838	Carbohydrate-binding X8 domain superfamily protein
AT3G51300	-3.43536	3.71719	78.2671	4.62221e-06	0.00165192	RHO-related protein from plants 1 (ROP1)
AT1G32690	-2.12778	2.38252	64.9486	4.86411e-06	0.00169969	unknown protein
AT3G04360	-2.55773	1.93103	64.8771	4.89049e-06	0.00169969	Calcium-dependent lipid-binding (CaLB domain) family protein
AT1G28590	-1.40353	6.47239	64.3665	5.08378e-06	0.00171954	GDSL-like Lipase/Acylhydrolase superfamily protein
AT2G48140	-3.81935	5.0366	128.563	5.15787e-06	0.00172917	embryo sac development arrest 4 (EDA4)
AT3G04370	-3.19271	3.46116	93.4956	5.22936e-06	0.00173775	plasmodesmata-located protein 4 (PDLP4)
AT2G48130	-4.29019	5.51897	142.133	5.56881e-06	0.00179235	Bifunctional inhibitor/lipid-transfer protein/seed storage 2S albumin superfamily protein
AT5G39190	-1.21156	12.0011	62.9653	5.66222e-06	0.00179235	germin-like protein 2 (GER2)
AT5G14450	-1.34498	3.71003	61.23	6.48934e-06	0.00198255	GDSL-like Lipase/Acylhydrolase superfamily protein
AT2G37460	-1.0644	8.66988	59.7332	7.31882e-06	0.00221807	nodulin MtN21 /EamA-like transporter family protein
AT3G49780	-1.27556	9.00978	58.8518	7.86555e-06	0.00236485	phytosulfokine 4 precursor (PSK4)
AT4G32490	-1.78103	6.70074	61.006	8.08816e-06	0.00238779	early nodulin-like protein 4 (ENODL4)
AT4G29800	-2.05177	2.34113	57.5699	8.74889e-06	0.00253003	PATATIN-like protein 8 (PLP8)
AT1G33800	-1.26882	3.09887	56.4777	9.59471e-06	0.00273203	Protein of unknown function (DUF579)
AT5G06720	-2.38242	4.90415	64.7567	9.71472e-06	0.00273203	peroxidase 2 (PA2)
AT2G18050	-2.93111	1.78893	55.5685	1.03729e-05	0.0028683	histone H1-3 (HIS1-3)
AT5G42620	-1.20652	4.49796	55.3688	1.05537e-05	0.00288444	metalloendopeptidases
AT4G17280	-3.846	5.84817	85.2095	1.05836e-05	0.00288444	Auxin-responsive family protein
AT5G10380	-1.13252	5.02272	54.301	1.15851e-05	0.00313485	RING1
AT1G53490	-2.03281	2.04508	54.1469	1.17436e-05	0.0031552	RING/U-box superfamily protein
AT5G37740	-1.21635	2.88047	53.6526	1.22694e-05	0.00326702	Calcium-dependent lipid-binding (CaLB domain) family protein
AT2G39110	-2.74713	2.06911	53.5951	1.23323e-05	0.00326702	Protein kinase superfamily protein
AT5G27350	-1.38738	3.86181	53.3417	1.26143e-05	0.00331851	SFP1
AT1G49430	-1.66499	4.61556	53.347	1.2929e-05	0.00337787	long-chain acyl-CoA synthetase 2 (LACS2)
AT5G49360	-1.29043	7.46269	52.4647	1.36504e-05	0.00350184	beta-xylosidase 1 (BXL1)
AT2G40160	-2.64259	1.97253	52.3904	1.37426e-05	0.00350184	TBL30
AT5G12970	-1.09235	6.24564	52.1987	1.39842e-05	0.00353176	Calcium-dependent lipid-binding (CaLB domain) plant phosphoribosyltransferase family protein
AT5G09530	-3.1994	8.47779	71.5818	1.57898e-05	0.00376204	hydroxyproline-rich glycoprotein family protein
AT1G29050	-1.24814	5.45125	50.7394	1.59958e-05	0.00376475	TRICHOME BIREFRINGENCE-LIKE 38 (TBL38)
AT2G43150	-1.2489	8.95727	50.6539	1.61239e-05	0.00377051	Proline-rich extensin-like family protein
AT5G04340	-1.08418	7.07392	49.4299	1.80963e-05	0.00420578	zinc finger of Arabidopsis thaliana 6 (ZAT6)
AT5G19410	-1.0796	6.30428	49.2103	1.84794e-05	0.00421965	ABC-2 type transporter family protein
AT2G37070	-2.32311	1.22982	49.2042	1.84901e-05	0.00421965	unknown protein
AT1G74460	-3.54531	4.62278	93.5279	2.03924e-05	0.00459835	GDSL-like Lipase/Acylhydrolase superfamily protein
AT4G03540	-3.91769	4.37023	94.5851	2.24328e-05	0.00496972	Uncharacterised protein family (UPF0497)
AT4G14440	-3.39828	5.72872	69.1488	2.31189e-05	0.00504519	3-hydroxyacyl-CoA dehydratase 1 (HCD1)
AT5G43760	-2.32546	2.83402	46.8891	2.31736e-05	0.00504519	3-ketoacyl-CoA synthase 20 (KCS20)
AT1G53270	-1.01558	5.65556	46.3596	2.44329e-05	0.00517091	ABC-2 type transporter family protein
AT2G46720	-1.83655	2.46908	45.2906	2.72295e-05	0.00559684	3-ketoacyl-CoA synthase 13 (KCS13)
AT1G79700	-1.41735	2.19027	45.2539	2.73319e-05	0.00559684	Integrase-type DNA-binding superfamily protein
AT4G28365	-1.08005	8.5723	44.9015	2.83396e-05	0.00569319	early nodulin-like protein 3 (ENODL3)
AT1G28170	-1.2672	2.68717	44.7077	2.89126e-05	0.00575319	sulphotransferase 7 (SOT7)
AT2G45300	-1.24576	4.61593	44.6763	2.90067e-05	0.00575319	RNA 3'-terminal phosphate cyclase/enolpyruvate transferase, alpha/beta
AT2G40370	-2.3612	6.47011	55.51	3.00798e-05	0.00587378	laccase 5 (LAC5)
AT5G05940	-1.42355	3.39725	44.0993	3.08013e-05	0.00595329	ROP guanine nucleotide exchange factor 5 (ROPGEF5)
AT1G12420	-1.83306	3.91736	44.6655	3.18829e-05	0.00613107	ACT domain repeat 8 (ACR8)
AT5G25610	-1.14603	5.50705	43.601	3.24572e-05	0.00620999	RESPONSIVE TO DESSICATION 22 (RD22)
AT5G08000	-1.18463	3.7091	43.1261	3.41332e-05	0.00643318	glucan endo-1,3-beta-glucosidase-like protein 3 (E13L3)
AT5G51950	-1.12134	7.2185	42.9062	3.4944e-05	0.00653605	Glucose-methanol-choline (GMC) oxidoreductase family protein
AT1G21320	-10.0144	0.400644	77.7387	3.50241e-05	0.00653605	nucleotide binding
AT1G78180	-1.28648	2.70192	41.9998	3.85331e-05	0.00705192	Mitochondrial substrate carrier family protein
AT1G72230	-6.60449	4.91457	77.3166	3.97599e-05	0.00720681	Cupredoxin superfamily protein
AT1G75760	-1.46966	5.16886	42.445	4.01724e-05	0.00724691	ER lumen protein retaining receptor family protein
AT1G77590	-1.72839	5.84468	45.5111	4.22115e-05	0.00743767	long chain acyl-CoA synthetase 9 (LACS9)
AT3G07390	-1.30646	8.00744	40.8936	4.3944e-05	0.00763639	Auxin-Induced in Root cultures 12 (AIR12)
AT1G08860	-1.14088	3.75655	40.344	4.62748e-05	0.00793226	BONZAI 3 (BON3)
AT4G17480	-1.33936	3.30516	39.512	5.08497e-05	0.00862796	alpha/beta-Hydrolases superfamily protein
AT5G44070	-1.00047	4.15934	39.4108	5.14415e-05	0.00865183	CADMIUM SENSITIVE 1 (CAD1)
AT2G24550	-1.42719	3.0718	39.343	5.18429e-05	0.00865183	unknown protein
AT4G33930	-1.72385	1.42109	39.2981	5.21105e-05	0.00865834	Cupredoxin superfamily protein
AT2G15090	-1.19434	6.90955	37.7549	6.2382e-05	0.0100992	3-ketoacyl-CoA synthase 8 (KCS8)
AT1G08560	-1.32874	6.22952	38.3434	6.31402e-05	0.0101353	syntaxin of plants 111 (SYP111)
AT1G67105	-3.67503	0.643962	36.9063	6.90404e-05	0.0107191	other_RNA
AT4G38080	-3.30271	7.11454	54.8539	7.32141e-05	0.0111611	hydroxyproline-rich glycoprotein family protein
AT1G78060	-1.17963	3.36562	36.3781	7.36072e-05	0.0111611	Glycosyl hydrolase family protein
AT3G53510	-1.07316	9.18155	36.2507	7.47619e-05	0.0112164	ABC-2 type transporter family protein
AT1G13607	-1.1905	2.57351	36.2024	7.52047e-05	0.0112164	Defensin-like (DEFL) family protein
AT3G28340	-1.251	4.62443	36.1681	7.55211e-05	0.0112195	galacturonosyltransferase-like 10 (GATL10)
AT5G22500	-3.81106	2.51793	54.473	7.86535e-05	0.0115939	fatty acid reductase 1 (FAR1)
AT3G01640	-1.10596	2.79887	35.7324	7.96828e-05	0.011664	glucuronokinase G (GLCAK)
AT3G02380	-1.16471	2.8463	35.726	7.97451e-05	0.011664	CONSTANS-like 2 (COL2)
AT5G20860	-6.29361	4.40951	62.5642	8.14864e-05	0.0118729	Plant invertase/pectin methylesterase inhibitor superfamily
AT4G27410	-1.17712	5.30305	35.4187	8.28458e-05	0.0119905	RESPONSIVE TO DESICCATION 26 (RD26)
AT1G58170	-6.89485	0.178402	35.3803	8.32429e-05	0.0119905	Disease resistance-responsive (dirigent-like protein) family protein
AT4G38620	-1.10578	5.5143	35.3456	8.36038e-05	0.0119968	myb domain protein 4 (MYB4)
AT2G23580	-1.02191	8.79736	34.9422	8.7938e-05	0.0124375	methyl esterase 4 (MES4)
AT1G70380	-1.85767	2.95344	34.6269	9.15102e-05	0.0128396	F-box and associated interaction domains-containing protein
AT2G35930	-1.79658	2.29477	34.4931	9.30774e-05	0.0129634	plant U-box 23 (PUB23)
AT1G51680	-1.19048	4.20641	34.2759	9.56903e-05	0.0132531	4-coumarate:CoA ligase 1 (4CL1)
AT4G19380	-1.00863	7.3964	34.2623	9.58567e-05	0.0132531	Long-chain fatty alcohol dehydrogenase family protein
AT5G26340	-2.28732	1.44611	34.0832	9.80796e-05	0.0133653	MSS1
AT3G52550	-2.14406	1.50395	33.7558	0.000102303	0.0137006	BEST Arabidopsis thaliana protein match is: ovate family protein 18 (TAIR:AT3G52540.1)
AT3G08900	-1.58088	5.4835	36.7333	0.000102349	0.0137006	reversibly glycosylated polypeptide 3 (RGP3)
AT5G09520	-2.9654	5.46853	47.8892	0.000102982	0.0137089	hydroxyproline-rich glycoprotein family protein
AT3G21520	-1.90906	1.83183	33.6502	0.000103711	0.0137248	DUF679 domain membrane protein 1 (DMP1)
AT1G23010	-1.12428	7.38461	33.6303	0.000103978	0.0137248	Low Phosphate Root1 (LPR1)
AT4G27980	-1.00972	2.6615	33.5529	0.000105028	0.0137325	CONTAINS InterPro DOMAIN/s: Molecular chaperone, heat shock protein, Hsp40, DnaJ (InterPro:IPR015609)
AT3G25980	-1.17318	2.585	33.1948	0.000110049	0.0141573	MITOTIC ARREST-DEFICIENT 2 (MAD2)
AT5G23660	-1.11828	7.32755	33.1775	0.000110298	0.0141573	homolog of Medicago truncatula MTN3 (MTN3)
AT2G26190	-1.09567	3.533	33.1595	0.000110559	0.0141573	calmodulin-binding family protein
AT3G30720	-2.62366	1.37428	32.9374	0.000113832	0.0144708	QUA-QUINE STARCH (QQS)
AT5G35935	-1.91078	2.72885	32.0733	0.000127703	0.0158253	copia-like retrotransposon family, has a 2.0e-232 P-value blast match to GB:CAA72989 open reading frame 1 (Ty1_Copia-element) (Brassica oleracea)
AT1G52155	-1.89636	1.83486	32.0659	0.000127829	0.0158253	unknown protein
AT4G17215	-3.06727	3.22748	69.9241	0.000130063	0.0160495	Pollen Ole e 1 allergen and extensin family protein
AT3G00880	-3.23115	2.336	44.1359	0.00013105	0.0161188	novel transcribed region
AT4G21480	-1.04058	5.05181	31.4763	0.000138452	0.0167054	sugar transporter protein 12 (STP12)
AT3G30122	-8.70679	-0.76655	37.9967	0.000138466	0.0167054	expressed protein
AT1G73290	-3.26053	4.75224	45.6893	0.000141559	0.0169964	serine carboxypeptidase-like 5 (scpl5)
AT1G23980	-1.2514	2.51241	31.3027	0.000141775	0.0169964	RING/U-box superfamily protein
AT4G00390	-1.00443	2.77073	31.2464	0.000142873	0.0170097	DNA-binding storekeeper protein-related transcriptional regulator
AT5G61440	-1.02374	2.14671	31.2442	0.000142917	0.0170097	atypical CYS HIS rich thioredoxin 5 (ACHT5)
AT3G06390	-3.83627	3.27655	41.5118	0.000143233	0.0170097	Uncharacterised protein family (UPF0497)
AT5G13580	-1.95651	4.84106	36.7621	0.000146303	0.0172661	ABC-2 type transporter family protein
AT3G16340	-1.03592	2.92881	30.9595	0.000148626	0.0173533	pleiotropic drug resistance 1 (PDR1)
AT1G22440	-1.0676	2.6425	30.9474	0.000148874	0.0173533	Zinc-binding alcohol dehydrogenase family protein
AT3G11080	-1.02448	3.25702	30.7891	0.000152172	0.0176292	receptor like protein 35 (RLP35)
AT5G16770	-3.52004	3.27153	39.4389	0.00015664	0.0178895	myb domain protein 9 (MYB9)
AT1G77210	-1.04061	4.6592	30.5322	0.000157706	0.0178895	sugar transport protein 14 (STP14)
AT2G32560	-1.12679	3.26891	30.4322	0.000159926	0.0179776	F-box family protein
AT2G47630	-1.31542	4.2368	30.4471	0.000160819	0.0179907	alpha/beta-Hydrolases superfamily protein
AT5G09570	-1.32957	2.88306	30.3847	0.000160992	0.0179907	Cox19-like CHCH family protein
AT2G46400	-1.5685	5.29166	33.3115	0.000164625	0.0182889	WRKY DNA-binding protein 46 (WRKY46)
AT5G06530	-1.40824	6.54045	32.0544	0.000170569	0.018649	ABC-2 type transporter family protein
AT4G02075	-1.18362	2.80341	29.8999	0.000172373	0.0187022	pitchoun 1 (PIT1)
AT2G37040	-1.28911	4.3548	29.9076	0.000174114	0.0187573	PHE ammonia lyase 1 (PAL1)
AT5G08260	-1.09246	6.81877	29.5925	0.000180079	0.0192634	serine carboxypeptidase-like 35 (scpl35)
AT5G24030	-1.33535	5.3484	30.833	0.000180516	0.0192634	SLAC1 homologue 3 (SLAH3)
AT2G24460	-1.63153	2.75981	29.2603	0.000188868	0.0199142	BEST Arabidopsis thaliana protein match is: Zinc finger, C3HC4 type (RING finger) family protein (TAIR:AT2G24480.1)
AT2G37360	-1.07141	5.27051	29.0034	0.000196011	0.0205124	ABC-2 type transporter family protein
AT3G03325	-10.2346	-0.591913	46.2561	0.000197465	0.0206076	None
AT5G64870	-1.05825	6.712	28.8869	0.000199358	0.0206943	SPFH/Band 7/PHB domain-containing membrane-associated protein family
AT1G74740	-1.05821	3.36843	28.802	0.000201835	0.0208752	calcium-dependent protein kinase 30 (CPK30)
AT2G04885	-1.02529	3.05799	28.7885	0.000202233	0.0208752	None
AT4G09460	-1.73256	2.78749	28.318	0.000216686	0.0220485	myb domain protein 6 (MYB6)
AT2G43390	-2.16179	2.51316	33.875	0.000225183	0.0225677	unknown protein
AT5G04530	-1.32768	7.92801	29.5811	0.000229262	0.0228556	3-ketoacyl-CoA synthase 19 (KCS19)
AT5G23190	-3.96559	5.86513	44.1271	0.000244041	0.0239508	cytochrome P450, family 86, subfamily B, polypeptide 1 (CYP86B1)
AT4G22880	-1.07756	4.86851	27.4649	0.000246111	0.0240635	leucoanthocyanidin dioxygenase (LDOX)
AT1G77855	-6.61207	0.67984	32.9279	0.00024646	0.0240635	unknown protein
AT3G22600	-4.5222	6.00239	44.8556	0.000268158	0.0257157	Bifunctional inhibitor/lipid-transfer protein/seed storage 2S albumin superfamily protein
AT5G57560	-1.386	7.10053	29.1637	0.000269091	0.0257157	Touch 4 (TCH4)
AT5G56460	-1.03085	2.42854	26.7951	0.000272548	0.025942	Protein kinase superfamily protein
AT1G10790	-1.4515	1.46279	26.5934	0.000281152	0.0264947	BEST Arabidopsis thaliana protein match is: hydroxyproline-rich glycoprotein family protein (TAIR:AT3G56590.2)
AT3G52400	-1.2288	5.39194	27.4795	0.000286405	0.0267321	syntaxin of plants 122 (SYP122)
AT4G18550	-1.76267	1.40945	26.4719	0.000286494	0.0267321	alpha/beta-Hydrolases superfamily protein
AT3G02840	-1.31461	3.47317	26.3476	0.000292079	0.0271863	ARM repeat superfamily protein
AT1G61255	-1.06947	3.48536	26.1354	0.000301913	0.0277133	BEST Arabidopsis thaliana protein match is: glycine-rich protein (TAIR:AT4G21620.2)
AT2G26250	-1.04811	9.11269	25.9275	0.00031193	0.02827	3-ketoacyl-CoA synthase 10 (KCS10)
AT1G19830	-1.18441	2.26825	25.8634	0.000315096	0.0282863	SAUR-like auxin-responsive protein family
AT5G49180	-1.48334	6.89822	28.7526	0.000316706	0.0283534	Plant invertase/pectin methylesterase inhibitor superfamily
AT3G20210	-1.23902	9.67639	26.3104	0.00034063	0.0300095	delta vacuolar processing enzyme (DELTA-VPE)
AT2G21430	-1.13961	2.69343	25.2061	0.000349852	0.0306085	Papain family cysteine protease
AT5G54585	-8.06243	-0.604866	29.5011	0.000358084	0.0308711	unknown protein
AT1G02570	-2.2599	3.35268	27.2801	0.000358558	0.0308711	unknown protein
AT2G44230	-4.86419	1.19575	31.525	0.000360594	0.0309759	Plant protein of unknown function (DUF946)
AT5G39670	-2.82081	2.55263	27.2056	0.000419302	0.0349108	Calcium-binding EF-hand family protein
AT1G52190	-1.21722	2.5491	23.7389	0.000445105	0.0363403	Major facilitator superfamily protein
AT5G36185	-1.90017	1.03106	23.4837	0.000464643	0.0377692	pseudogene, similar to putative glucose acyltransferase
AT5G56040	-1.03984	2.43291	23.4715	0.000465597	0.0377692	Leucine-rich receptor-like protein kinase family protein
AT5G26720	-1.60791	2.29305	23.1967	0.000487836	0.0389067	unknown protein
AT1G02220	-1.27216	3.38833	23.1538	0.000491413	0.038946	NAC domain containing protein 3 (NAC003)
AT2G02930	-1.67201	4.2297	25.4037	0.00050346	0.0397345	glutathione S-transferase F3 (GSTF3)
AT3G46600	-1.1899	2.57582	22.934	0.000510263	0.0401043	GRAS family transcription factor
AT1G24430	-1.76312	2.31531	22.6225	0.00053845	0.041544	HXXXD-type acyl-transferase family protein
AT4G37900	-1.09686	2.05459	22.2673	0.000572866	0.0435781	Protein of unknown function (duplicated DUF1399)
AT5G21940	-1.337	2.56471	22.0858	0.000591445	0.0448114	unknown protein
AT3G22910	-1.06151	5.94154	22.4499	0.000617456	0.0461363	ATPase E1-E2 type family protein / haloacid dehalogenase-like hydrolase family protein
AT3G22160	-1.80637	2.19275	21.7975	0.000622443	0.0463261	VQ motif-containing protein
AT2G11810	-1.07728	2.93852	21.7179	0.000631338	0.0468042	monogalactosyldiacylglycerol synthase type C (MGDC)
AT1G68960	-2.08358	1.58207	21.4129	0.000666828	0.0488793	Protein of unknown function (DUF295)
AT1G61260	-1.1099	4.81585	21.9211	0.000667069	0.0488793	Protein of unknown function (DUF761)

## Sheet: GOterms
Upregulated in myb107 under cold temperature
GO biological process complete	Arabidopsis thaliana - REFLIST (27436)	upload_1 (103)	upload_1 (expected)	upload_1 (over/under)	upload_1 (fold Enrichment)	upload_1 (raw P-value)	upload_1 (FDR)
plant organ senescence (GO:0090693)	128	6	0.48	+	12.49	9.05e-06	0.0509
catabolic process (GO:0009056)	1494	18	5.61	+	3.21	1.06e-05	0.0298
Downregulated in myb107 warm temperature
GO biological process complete	Arabidopsis thaliana - REFLIST (27436)	upload_1 (109)	upload_1 (expected)	upload_1 (over/under)	upload_1 (fold Enrichment)	upload_1 (raw P-value)	upload_1 (FDR)
phenylpropanoid biosynthetic process (GO:0009699)	88	8	0.35	+	22.88	2.36e-09	6.64e-06
phenylpropanoid metabolic process (GO:0009698)	112	10	0.44	+	22.47	2.6e-11	1.46e-07
secondary metabolite biosynthetic process (GO:0044550)	149	8	0.59	+	13.51	1.5e-07	0.000211
secondary metabolic process (GO:0019748)	308	11	1.22	+	8.99	4.32e-08	8.09e-05
Downregulated in myb107 cold temperature
GO biological process complete	Arabidopsis thaliana - REFLIST (27436)	upload_1 (208)	upload_1 (expected)	upload_1 (over/under)	upload_1 (fold Enrichment)	upload_1 (raw P-value)	upload_1 (FDR)
suberin biosynthetic process (GO:0010345)	22	6	0.17	+	35.97	1.19e-08	1.34e-05
phenylpropanoid biosynthetic process (GO:0009699)	88	12	0.67	+	17.99	3.25e-12	9.14e-09
phenylpropanoid metabolic process (GO:0009698)	112	15	0.85	+	17.67	7.76e-15	4.37e-11
lignin metabolic process (GO:0009808)	54	5	0.41	+	12.21	5.58e-05	0.0241
seed coat development (GO:0010214)	57	5	0.43	+	11.57	7.25e-05	0.0291
secondary metabolite biosynthetic process (GO:0044550)	149	13	1.13	+	11.51	1.27e-10	1.78e-07
secondary metabolic process (GO:0019748)	308	18	2.34	+	7.71	2.79e-11	5.23e-08
fatty acid metabolic process (GO:0006631)	258	12	1.96	+	6.14	7.2e-07	0.000675
monocarboxylic acid metabolic process (GO:0032787)	435	13	3.3	+	3.94	3.06e-05	0.0144
nitrogen compound metabolic process (GO:0006807)	6005	20	45.53	-	0.44	4.36e-06	0.0035
cellular nitrogen compound metabolic process (GO:0034641)	3039	5	23.04	-	0.22	6.06e-06	0.00426
nucleic acid metabolic process (GO:0090304)	1907	1	14.46	-	0.07	7.63e-06	0.00429
gene expression (GO:0010467)	1912	1	14.5	-	0.07	7.61e-06	0.00476
RNA metabolic process (GO:0016070)	1455	0	11.03	-	< 0.01	2.78e-05	0.0142
