# Supplementary material for: Temperature-dependent polar lignification of a seed coat suberin layer promoting dormancy in Arabidopsis thaliana
Source: Proc Natl Acad Sci U S A. 2025 Feb 7;122(6):e2413627122. doi: 10.1073/pnas.2413627122 (PMC11831162; doi:10.1073/pnas.2413627122)
Supplement: Supplementary file 3 — Dataset S02 (XLSX) [file pnas.2413627122.sd02.xlsx]

## Sheet: Primers
Experiment	Name	TAIR_ID	R-Primer	F-Primer	Additionnal	Reference
Genotyping	myb107-1	AT3G02940	TTGATGTGTTTTCTGATTTTTGC	GCTGAATTGGACTGGTGAGAC	SAIL_242_B04	Gou et al. 2017
	myb107-2	AT3G02940	CCGATTTCTTAGCAAAAGTGTG	GTTATCCGTTCTTCCTGGGAG	SALK_203615	Gou et al. 2017
	myb9 -1	AT5G16770	TGGAATCGCAGTTTTTCTAGC	CGTGCATAAATATTTGCATGTG	SALK_149765C	Lashbrooke et al. 2016
	myb9 -2	AT5G16770	TAACGTCTCCACGTGGAAAAC	TCCATGGCCCTTTCTTTAGAC	CS463394	Lashbrooke et al. 2017
	gpat4-1	AT1G01610	TGGACACCAGACAGGACATCG	TGATCTCAGAGCAGACAACG	SALK_106893	Li et al. 2007
	gpat5-1	AT3G11430	TCTCTTCCCATCGTCATCATC	ACTGTTGTGGCTGATTTGGTC	SALK_018117	Beisson et al. 2007
	gpat7-3	AT5G06090	GTCGGAGCTAGAAGGAACACTAC	CATAAACCGGTCTCGGGTTC	SALK_064514	Yang et al. 2012
	cad4-c	AT3G19450	GCTCAGAACTTGAGCAGTATTGTAAC	TTAACAAATTTGAGTTCAAGTGGAAG	SAIL_1265_A06	Naseer et al. 2012
	cad5-d	AT4G34230	AATACACACACATAAACAGCAAAAGC	CTCTCTTCTTGTTTGATGAGCTTATG	SALK_040062	Naseer et al. 2012
	f5h-1	AT4G36220	ATGTCGGATTCTTCAACTCGTCTGTCA	GGCTTCAGTTCGTGATGAAGTGGAC	SALK_063792	Naseer et al. 2012
	f5h-2	At5g04330	TATGTGGGAGTCGTGAAATTTATATG	AACTCACCAAAGAGCTTAGAGAACTC	SALK_093419	Naseer et al. 2012
	lac1	AT1G18140	CCCAAATCCTCTTCCCACTACGAA	CGCTTACACCCTTAACGGGCTTC	SALK_207114C	Rojas-Murcia et al. 2020
	lac3	AT2G30210	GTCTAGTGGGTGTACCGAATCA	ATGTTGTAACGGGCTCTGTTG	Crispr-Cas9	Rojas-Murcia et al. 2020
	lac5	AT2G40370	TTGACCATTGATGGTGTAAGCGTC	AATCAAAACCTAATCCTCCAACCG	SALK_1273 94	Rojas-Murcia et al. 2020
	lac13	AT5G07130	TGGTCGAGAATGGTTTGGTGTAGG	TTCGAGTAAGTGAGCGCAATGGAG	SALK_023935	Rojas-Murcia et al. 2020
	lac16	AT5G58910	GAATATCTTGGAGTTTTTCGGGACTTCC	ACCTTCCAATCCGTATGACTATACCGC	SALK_064093	Rojas-Murcia et al. 2020
	ref3-3/c4h	AT2G30490	AACACCAAGCCCCACTCACAC	TTCCCCACTCGATAGACCACAAT	point mutation G99E	Schilmiller et al., 2009
qPCR	CDKC2	AT5G64960	TCATCCCTATCTCGACCTGGAG	GGTGAAGGAACTTACGGCCAAG
	MYB107	At3G02940	GGGAGAGCGGCTAGAA	GGGAACAAGTGGTCGTCTAT
Transgenic	pMYB107	AT3G02940	gatCTCGAGcatctagctattaaatgtacc	atcGGATCCGACAATTTTTTTTTTTTAGTCATTGCTAATATAAC	XhoI-BamH1-3511bp
	MYB107	AT3G02940	gatACTAGTTTCACGAAATGGCCAAGGCTCC	atcCTCGAGATGGGGAGATCACCGTGTTGC	SpeI-XhoI-1687bp
	eGFP		atcGAGCTCATGGTGAGCAAGGGCGAGGAG	atcACTAGTATGGTGAGCAAGGGCGAGGAG	SacI-SpeI-717bp
	pMYB9	AT5G16770	CTTCTTTGGCATGACGTTATTACTAGCTATAACA CGAATATTGTTATGTACGTAGAAAGTAT	AAGCTCAAGCTAAGCTTGTAGATTCCAATTATTTCTTAAGATATGTTTAAATTTTATTTTGATCA
